# Supplementary material for: SMG8/SMG9 Heterodimer Loss Modulates SMG1 Kinase to Drive ATR Inhibitor Resistance
Source: Cancer Res. 2022 Oct 23;82(21):3962–73. doi: 10.1158/0008-5472.CAN-21-4339 (PMC9627126; doi:10.1158/0008-5472.CAN-21-4339)
Supplement: Supplementary Table [file can-21-4339_supplementary_table_3_suppst3.xlsx]

## Sheet: Results_YCC6
Supplementary Table 3_GW CRISPR Screen Results	z-score method		MAGeCK method
Gene	zscore.med	zscore.rank.pos	num.sgRNAs	pos.score	pos.p.value	pos.fdr	pos.rank	pos.goodsgrna	pos.lfc	Rank.Prod
HUWE1	6.64319	1	5	2.39e-10	2.75e-07	0.000707	2	5	7.7948	1.41421
SMG8	6.05857	4	5	7.5e-11	2.75e-07	0.000707	1	5	6.5742	2
HNRNPF	6.26364	3	5	5.57e-09	2.75e-07	0.000707	4	4	7.0016	3.4641
IRF9	6.27311	2	5	8.97e-09	2.75e-07	0.000707	6	5	7.017	3.4641
CDC25B	4.84497	9	5	1.89e-09	2.75e-07	0.000707	3	5	4.0011	5.19615
STAT2	5.6123	5	5	1.62e-07	8.25e-07	0.00165	8	4	5.6202	6.32456
SMG9	4.85645	8	5	6.01e-08	2.75e-07	0.000707	7	5	4.0251	7.48331
CARD10	4.54106	12	5	7.87e-09	2.75e-07	0.000707	5	5	3.3608	7.74597
CSTF2T	4.54019	13	5	3.31e-05	0.00012677	0.125	18	3	3.3622	15.2971
ARHGAP22	4.47508	14	5	4.66e-05	0.00017792	0.152522	21	3	3.2213	17.1464
CCDC7	4.1005	25	5	5.2e-06	1.62e-05	0.022468	13	4	2.4351	18.0278
WDFY4	4.41114	15	5	5.74e-05	0.00021202	0.159035	24	3	3.0877	18.9737
FXYD4	4.07304	27	5	9.32e-06	2.94e-05	0.037836	14	4	2.3738	19.4422
TYK2	4.2333	19	4	4.34e-05	0.00013887	0.125	20	3	2.7128	19.4936
RIC8A	3.70833	40	5	7.15e-07	2.48e-06	0.004455	10	5	1.6054	20
MYPN	4.36537	16	5	6.5e-05	0.00024062	0.166603	26	3	2.9936	20.3961
NPY4R	3.93062	31	5	1.52e-05	4.81e-05	0.057756	15	4	2.0733	21.5639
C11orf86	4.24575	18	5	0.00010192	0.00035117	0.217992	29	3	2.7389	22.8473
CNBP	3.52201	58	5	5.01e-06	1.57e-05	0.022468	12	3	1.2154	26.3818
TRAFD1	4.17593	21	5	0.00013326	0.00044247	0.228147	35	3	2.5912	27.1109
UNC5B	4.17455	22	5	0.00012944	0.00043202	0.228147	34	3	2.5893	27.3496
ASAH2	3.68527	41	5	3.5e-05	0.00013227	0.125	19	4	1.5558	27.9106
PFKP	4.15328	23	5	0.00013345	0.00044357	0.228147	36	3	2.5484	28.775
GPRIN2	3.74853	37	5	5.36e-05	0.00020212	0.158201	23	4	1.6923	29.1719
HKDC1	4.14312	24	5	0.00014419	0.00047547	0.237761	37	3	2.5226	29.7993
STEAP1	4.07996	26	5	0.00017691	0.00058602	0.26108	38	3	2.389	31.4325
C10orf128	4.06565	28	5	0.00017935	0.00059042	0.26108	39	3	2.3605	33.0454
CREBBP	4.06517	29	5	0.00018751	0.00060912	0.26108	41	3	2.357	34.4819
LYRM5	5.5097	6	1	0.0035301	0.0034735	0.58439	214	1	5.4166	35.8329
VCPIP1	3.94455	30	5	0.00026135	0.00080382	0.321562	45	3	2.106	36.7423
ZNF33B	3.88887	32	5	0.00031975	0.00097816	0.374658	47	3	1.989	38.7814
NEUROG3	3.87842	33	5	0.00034449	0.0010497	0.384257	49	3	1.9636	40.2119
TRABD	3.87599	34	5	0.00034175	0.0010442	0.384257	48	3	1.9592	40.398
PDCL	3.35556	74	5	6.27e-05	0.00023017	0.165743	25	4	0.86152	43.0116
ABI1	3.26945	87	5	5.32e-05	0.00020047	0.158201	22	4	0.67862	43.7493
RRAGC	3.79496	36	5	0.00044126	0.0013307	0.435554	55	3	1.7881	44.4972
AGAP7	5.11419	7	1	0.0064858	0.0064242	0.631572	306	1	4.5811	46.2817
EP300	3.72461	38	5	0.00052942	0.0015705	0.479191	59	3	1.6401	47.3498
PAN2	3.71789	39	5	0.00051592	0.0015386	0.477552	58	3	1.6306	47.5605
PKIA	4.33868	17	2	0.0021276	0.0042011	0.602628	173	2	2.9376	54.231
CHCHD1	3.64931	43	5	0.00065874	0.0019264	0.500543	69	3	1.4814	54.4702
CREM	2.63459	278	25	8.16e-07	9.07e-06	0.014851	11	10	-0.94842	55.2992
STK10	3.51164	60	4	0.00038607	0.0010673	0.384257	51	3	1.1917	55.3173
RUNX2	3.6401	44	5	0.00068095	0.0019891	0.500543	71	3	1.4611	55.8928
PLD4	3.62319	45	5	0.00069385	0.0020237	0.500543	72	3	1.4271	56.921
KRTAP3-3	4.19971	20	2	0.0020602	0.0040653	0.602628	167	2	2.641	57.7927
ZEB1	3.59897	46	5	0.00072181	0.0020969	0.502505	74	3	1.3776	58.3438
JAK1	2.36419	380	5	2.61e-07	8.25e-07	0.00165	9	2	-1.2392	58.4808
GAP43	3.5957	47	5	0.00076539	0.0022113	0.502505	76	3	1.3669	59.7662
KIF5B	3.2706	86	3	0.00019169	0.00057997	0.26108	42	3	0.6809	60.0999
ZRANB1	3.59165	48	5	0.00076713	0.0022168	0.502505	77	3	1.3588	60.7947
OTUD1	3.58508	49	5	0.00076886	0.0022206	0.502505	78	3	1.346	61.8223
KIAA1462	3.5792	50	5	0.00080111	0.0023141	0.502505	82	3	1.332	64.0312
ZC3H7B	3.21854	96	5	0.00019517	0.00062672	0.262376	43	3	0.57081	64.2495
HSFX2	3.82806	35	2	0.0014377	0.0028036	0.54859	118	2	1.8568	64.2651
USP43	3.57852	51	5	0.00078752	0.0022778	0.502505	81	3	1.3312	64.2729
STAT1	3.16648	107	5	0.00018424	0.00060142	0.26108	40	2	0.4614	65.4217
CAMK2G	3.57095	52	5	0.00080171	0.0023168	0.502505	83	3	1.3158	65.6963
ZNF641	3.56313	54	5	0.00078634	0.0022767	0.502505	80	3	1.3029	65.7267
FOXM1	3.56555	53	5	0.00082693	0.0023834	0.505358	85	3	1.3032	67.1193
MAT1A	3.52181	59	5	0.00077723	0.0022476	0.502505	79	3	1.2114	68.2715
PHF2	3.53953	55	5	0.00085638	0.0024637	0.515715	87	3	1.251	69.1737
RRAGA	3.52846	56	5	0.00090632	0.0025924	0.536417	89	3	1.226	70.5975
RASGEF1B	3.31327	80	5	0.00060267	0.0017663	0.497452	63	3	0.77248	70.993
SLIT1	3.5255	57	5	0.00092447	0.002643	0.540673	90	3	1.219	71.624
KRT17	4.65841	10	1	0.013	0.012871	0.790768	515	1	3.61	71.7635
ALOX5	3.49014	61	5	0.00097896	0.002803	0.54859	92	3	1.1484	74.9133
MSI2	3.47368	63	5	0.001009	0.0028745	0.548762	93	3	1.1144	76.5441
TTC18	3.48567	62	5	0.0010348	0.0029526	0.548762	96	3	1.1348	77.1492
VCY1B	4.63554	11	1	0.014026	0.013864	0.790768	544	1	3.5585	77.3563
NPM3	3.47368	64	5	0.0010454	0.00299	0.548762	97	3	1.1105	78.7909
MYO3A	3.45674	65	5	0.0010539	0.0030186	0.548762	98	3	1.0786	79.8123
RGR	3.4561	67	5	0.0010653	0.0030412	0.548762	99	3	1.0755	81.4432
HSPA12A	3.45668	66	5	0.0011309	0.0032265	0.569453	102	3	1.0734	82.0488
ANKRD30A	3.42537	69	5	0.001203	0.0034146	0.58439	105	3	1.0086	85.1176
ARHGAP21	3.40918	70	5	0.0012699	0.0036049	0.594369	108	3	0.97341	86.9483
ALKBH8	3.39448	71	5	0.0012949	0.0036759	0.594369	110	3	0.94277	88.3742
PRTFDC1	3.37761	72	5	0.001303	0.0036979	0.594369	111	3	0.91043	89.398
EIF4EBP2	3.36936	73	5	0.00136	0.0038497	0.599181	114	3	0.89052	91.225
IFNAR1	2.67275	262	5	0.00012688	0.00042377	0.228147	32	3	-0.97894	91.5642
RET	3.19485	100	4	0.00086612	0.0023861	0.505358	88	3	0.52124	93.8083
FDFT1	3.34003	76	5	0.0014411	0.0040559	0.602628	119	3	0.82684	95.0999
KIF19	3.34009	75	5	0.0014815	0.0041483	0.602628	123	3	0.82737	96.0469
VGLL4	2.9702	150	5	0.00061638	0.0018043	0.497452	64	2	0.046586	97.9796
KIAA0100	3.32121	77	5	0.0015353	0.0042996	0.602628	125	3	0.78777	98.1071
CCDC6	3.32084	78	5	0.0015462	0.0043309	0.602628	127	3	0.78655	99.5289
VLDLR	3.31657	79	5	0.0015416	0.0043177	0.602628	126	3	0.77839	99.7697
CALHM3	3.3109	81	5	0.001569	0.0043865	0.602789	130	3	0.76596	102.616
SKIDA1	3.29049	82	5	0.0016295	0.0045696	0.605081	133	3	0.72327	104.432
SCAF8	3.25979	90	5	0.001477	0.0041406	0.602628	122	3	0.65861	104.785
HMOX1	3.28415	83	5	0.0016361	0.0045883	0.605081	134	3	0.71055	105.461
FAM13C	3.28167	84	5	0.0016427	0.0046048	0.605081	136	3	0.70535	106.883
TGFBR2	3.27723	85	5	0.0017176	0.0048171	0.605724	140	3	0.6951	109.087
MSMB	3.00315	141	7	0.00084332	0.0026743	0.540939	86	3	0.11642	110.118
MMD	3.26356	89	5	0.0017089	0.0047995	0.605724	139	3	0.67071	111.225
CPXM2	3.26823	88	5	0.0017519	0.0049068	0.605724	141	3	0.67625	111.391
HK2	2.62688	282	5	0.00025105	0.00077467	0.316944	44	2	-0.67861	111.391
PTPLA	3.25388	91	5	0.0018007	0.0050322	0.605724	145	3	0.64673	114.869
CAV1	3.25098	92	5	0.0018179	0.0050905	0.605724	147	3	0.64053	116.293
FRMPD2	3.23748	93	5	0.0018947	0.0053149	0.605724	154	3	0.61099	119.675
DHTKD1	3.22403	95	5	0.0019082	0.0053484	0.605724	156	3	0.58439	121.737
VIM	3.23112	94	5	0.0019197	0.0053765	0.605724	158	3	0.59749	121.869
TNFRSF11A	3.2183	97	5	0.0019386	0.0054216	0.606205	160	3	0.57189	124.579
SVIL	3.20589	98	5	0.0020197	0.0056355	0.611645	163	3	0.54452	126.388
SYT15	3.19697	99	5	0.0020556	0.0057241	0.611645	166	3	0.52584	128.195
PARD3	3.19107	101	5	0.0020677	0.0057538	0.611645	168	3	0.51394	130.261
ATAD1	2.67275	262	5	0.00063854	0.0018719	0.497452	66	3	-1.4133	131.499
FA2H	3.05538	131	5	0.0016103	0.0045157	0.605081	132	2	0.22652	131.499
NEURL1	3.19105	102	5	0.0020798	0.0057857	0.611645	170	3	0.51304	131.681
PROSC	3.18551	103	5	0.0020997	0.005844	0.611645	172	3	0.50146	133.101
RGCC	3.17667	104	5	0.0021398	0.0059567	0.619842	174	3	0.4826	134.521
CHUK	1.89761	650	5	9.18e-05	0.00032147	0.206683	28	2	-2.2655	134.907
LDB1	3.07298	124	5	0.0019225	0.0053836	0.605724	159	2	0.26368	140.414
PRKCQ	3.11472	114	5	0.0028339	0.0071958	0.660916	191	2	0.35201	147.56
ZNF679	3.43673	68	3	0.0071918	0.013789	0.790768	330	2	1.034	149.8
FBXO48	3.0838	120	5	0.002719	0.0069901	0.65267	188	2	0.28668	150.2
HECTD1	1.67917	825	5	0.00010938	0.00036987	0.221947	30	2	-2.6885	157.321
GDF3	3.11434	115	5	0.0036326	0.0086159	0.713848	218	2	0.35294	158.335
RBP3	3.14717	111	5	0.003988	0.0092534	0.730611	231	2	0.42128	160.128
HNRNPU	2.98118	146	5	0.0024519	0.0065029	0.631572	183	2	0.069893	163.456
UCN3	2.85452	212	5	0.0015529	0.0043518	0.602628	129	2	-0.19803	165.372
IFIT3	2.18312	463	5	0.00057736	0.0017047	0.497452	61	2	-1.6241	168.057
NEBL	2.71931	247	9	0.0014487	0.0051268	0.605724	120	3	-0.65439	172.163
LCOR	2.94814	155	4	0.0031764	0.0066514	0.633532	200	2	-0.63645	176.068
GTDC1	2.01751	551	5	0.00048609	0.0014583	0.46057	57	2	-1.9892	177.22
CSGALNACT2	2.6358	277	5	0.0014177	0.0039877	0.602628	116	2	-0.66151	179.254
VAMP4	2.89584	197	5	0.0020339	0.0056735	0.611645	164	2	-0.63645	179.744
DCUN1D1	2.94814	155	4	0.0034566	0.0071458	0.660916	209	2	-0.63645	179.986
CLN6	2.75283	236	5	0.0017698	0.0049513	0.605724	142	3	-1.0766	183.063
MLLT10	2.75019	238	7	0.0018609	0.0053341	0.605724	150	3	-0.41912	188.944
DRGX	3.167	106	5	0.0073535	0.015197	0.806019	338	2	0.46239	189.283
MSRB2	2.7136	251	5	0.001859	0.0052142	0.605724	149	2	-0.49643	193.388
USP6NL	2.94814	155	4	0.0047021	0.0093903	0.734709	246	2	-0.088774	195.269
JSRP1	3.07009	126	5	0.0067649	0.014176	0.792525	318	2	0.25747	200.17
RAP2B	2.94814	155	4	0.005461	0.010751	0.771074	269	2	-0.63645	204.194
SIRT1	2.66935	267	5	0.0019096	0.005349	0.605724	157	2	-0.59075	204.741
SLC5A6	2.94814	155	4	0.0055505	0.010909	0.771559	273	2	-0.63645	205.706
PASD1	0.768532	2699	5	1.92e-05	6.46e-05	0.07271	16	2	-4.682	207.808
MBL2	2.43933	354	5	0.0015232	0.004266	0.602628	124	2	-1.08	209.514
EBLN1	2.94814	155	4	0.0059191	0.011578	0.781273	285	2	-0.63645	210.178
SYNPO2L	3.05848	130	5	0.0078115	0.015994	0.811058	354	2	0.23338	214.523
ZNF32	2.98385	145	5	0.0069793	0.014561	0.799835	323	1	0.07553	216.414
SNAPIN	2.97057	149	5	0.0071999	0.014936	0.804832	332	2	0.047363	222.414
CT45A5	3.65284	42	1	0.040304	0.040171	0.938168	1201	1	1.4909	224.593
INPP5F	2.83087	217	4	0.0041649	0.0084289	0.709054	234	1	-0.63645	225.34
PRSS1	2.94814	155	4	0.0071981	0.013869	0.790768	331	2	-0.63645	226.506
SCRN3	0.697926	3034	5	2.79e-05	0.00010257	0.10862	17	1	-4.9329	227.108
ZC2HC1B	2.94814	155	4	0.0073356	0.0141	0.790768	337	2	-0.63645	228.55
MCU	2.4269	358	5	0.0018119	0.0050685	0.605724	146	2	-1.1046	228.622
MX1	2.73316	244	5	0.0035919	0.0085538	0.713848	215	2	-0.45439	229.041
COX18	2.94814	155	4	0.0078337	0.014977	0.804832	355	2	-0.63645	234.574
GALNT12	2.02362	547	5	0.0011677	0.0033217	0.580554	103	2	-1.9582	237.363
CDHR1	3.16159	108	5	0.013857	0.026497	0.883343	539	2	0.45116	241.272
CXCR6	2.3517	388	5	0.0018668	0.0052329	0.605724	151	1	-1.2632	242.05
AKR1C1	3.17257	105	4	0.01475	0.027381	0.88541	568	2	0.47377	244.213
ZP3	3.08857	118	4	0.012765	0.023822	0.855774	512	2	0.29667	245.797
KLLN	1.99403	571	5	0.0012542	0.0035637	0.594014	107	2	-2.0174	247.178
HCN4	2.82552	219	5	0.0057234	0.012356	0.789718	280	2	-0.25906	247.629
ITGAV	2.94814	155	4	0.0091561	0.017383	0.817711	397	2	-0.63645	248.062
ZNF592	0.874665	2292	5	8.36e-05	0.00029837	0.198937	27	1	-4.4893	248.765
TCEB3	3.14744	110	5	0.014807	0.028132	0.886919	571	2	0.42093	250.619
FRAT2	3.03018	136	5	0.011432	0.022289	0.846824	471	2	0.17315	253.093
MMRN2	3.13269	113	5	0.014744	0.028006	0.886477	567	2	0.38993	253.123
ENTPD4	2.94814	155	4	0.0099744	0.018849	0.823712	424	2	-0.63645	256.359
CTSD	2.71416	250	5	0.0052898	0.011588	0.781273	263	2	-0.49506	256.418
ASB1	2.60181	291	5	0.0040367	0.0093364	0.733949	232	2	-0.73123	259.831
ANXA7	3.03347	134	5	0.012501	0.024141	0.855774	504	2	0.18031	259.877
MAP3K8	3.16122	109	5	0.016526	0.031135	0.904627	623	2	0.45022	260.59
LAMTOR2	2.52031	321	7	0.0036358	0.0099392	0.747566	219	3	-0.90509	265.14
C11orf91	2.94814	155	4	0.011405	0.021431	0.837443	470	2	-0.63645	269.907
CBFB	2.6247	284	5	0.0052458	0.01151	0.781273	260	2	-0.68364	271.735
CXCL12	1.70855	799	11	0.0010174	0.0037886	0.599181	94	4	-2.9467	274.055
CCDC97	3.0597	128	5	0.015688	0.029663	0.889831	599	2	0.23565	276.897
MYO18A	2.3271	397	5	0.00298	0.0074499	0.670533	195	2	-1.3144	278.236
SERTAD1	2.58605	296	5	0.0052653	0.011548	0.781273	262	2	-0.76475	278.482
MRPL1	2.94814	155	4	0.012706	0.023713	0.855774	511	2	-0.63645	281.434
PACSIN3	2.24663	427	5	0.0026462	0.0068697	0.650886	186	1	-1.4848	281.819
HBZ	2.85809	209	5	0.0086487	0.017471	0.819036	382	2	-0.19045	282.556
FAM127B	3.02349	137	2	0.015742	0.018648	0.823712	602	1	0.068993	287.183
ARMC4	2.3737	376	5	0.0037587	0.0088486	0.727361	221	1	-1.2159	288.264
CXCL14	2.47456	342	5	0.0045212	0.010182	0.750394	244	2	-1.0016	288.874
PRR15	1.78567	743	5	0.0013536	0.0038343	0.599181	113	2	-2.469	289.757
SEC61A2	3.00814	139	5	0.016072	0.030356	0.898186	610	2	0.12675	291.187
C10orf25	2.64986	271	5	0.00671	0.014088	0.790768	316	2	-0.6301	292.636
HNRNPD	2.98811	144	5	0.01568	0.029649	0.889831	598	2	0.084541	293.448
ARL5B	2.40854	366	5	0.0043236	0.0098391	0.747566	237	2	-1.1557	294.52
CUL1	2.85853	208	4	0.0098898	0.018698	0.823712	418	1	-0.63645	294.863
FASTK	2.27258	415	5	0.0034708	0.0083437	0.708505	210	2	-1.4314	295.212
ITGA8	3.07415	123	5	0.019694	0.036484	0.921526	711	2	0.26621	295.725
USH1C	2.33693	394	5	0.0038397	0.0089987	0.729707	223	2	-1.2924	296.415
ADCY7	2.70253	252	5	0.007706	0.015814	0.811058	350	2	-0.51963	296.985
TACR2	2.86758	206	5	0.010115	0.019969	0.831878	430	2	-0.17023	297.624
RBP4	2.74836	239	5	0.0084952	0.017199	0.817418	377	2	-0.42322	300.172
DKK1	3.08782	119	5	0.021268	0.039192	0.928329	760	2	0.29527	300.732
ADARB2	2.65216	270	5	0.0074222	0.015311	0.806019	340	2	-0.62683	302.985
AKIRIN1	2.94021	189	5	0.012237	0.023693	0.855774	496	1	-0.335	306.176
PRSS27	2.94814	155	4	0.015921	0.029513	0.889831	606	2	-0.63645	306.48
ARRB1	2.94814	155	4	0.016049	0.029757	0.889831	609	2	-0.63645	307.238
CDH23	1.6474	858	10	0.0013476	0.0046791	0.605724	112	4	-2.7573	309.994
ADAMTS4	2.10878	503	5	0.0029438	0.0073861	0.668168	194	2	-1.7752	312.381
GDF2	3.14533	112	5	0.025578	0.046487	0.946789	873	2	0.41711	312.692
DCAF10	2.94814	155	4	0.017139	0.031661	0.907572	637	2	-0.63645	314.221
IL1A	2.0042	562	5	0.0024654	0.0065348	0.631572	184	2	-3.4569	321.571
RXFP2	2.43864	355	5	0.0061472	0.013111	0.790768	293	2	-1.082	322.514
CELA1	2.94814	155	4	0.018522	0.03409	0.917996	678	2	-0.63645	324.176
CALML3	2.77053	232	5	0.011015	0.021585	0.837443	457	2	-0.37574	325.613
PDE1A	0.865733	2323	5	0.00030669	0.00094406	0.369458	46	1	-5.833	326.891
C11orf58	2.4224	360	4	0.006298	0.012237	0.789718	297	1	-2.2873	326.986
CD300LD	2.94814	155	4	0.019103	0.035086	0.921526	691	2	-0.63645	327.269
IVD	2.94814	155	4	0.019229	0.035304	0.921526	694	2	-0.63645	327.979
TLE4	3.04287	133	5	0.023975	0.043792	0.944438	827	2	0.20002	331.649
SFTPA2	2.76642	234	4	0.011439	0.021494	0.837443	472	1	-0.38429	332.337
SCN5A	2.94814	155	4	0.019961	0.036646	0.921526	722	2	-0.63645	334.53
TUBA3E	3.07653	122	2	0.027393	0.029731	0.889831	932	1	0.26081	337.2
SGMS1	3.06261	127	5	0.0263	0.047702	0.946789	899	2	0.24182	337.895
FAM107B	1.24407	1369	9	0.00081126	0.0029422	0.548762	84	4	-4.9605	339.111
NHLH1	1.95146	599	5	0.0029994	0.0074868	0.670533	196	2	-2.1084	342.643
NF2	0.590262	3626	10	0.00012904	0.00057832	0.26108	33	3	-5.1406	345.916
HSPBP1	2.99228	143	5	0.024597	0.044844	0.944438	846	2	0.093386	347.819
PWWP2A	2.55877	304	5	0.0093012	0.018549	0.823712	401	2	-0.82377	349.148
NUDT5	2.41502	364	5	0.0073249	0.015145	0.806019	336	2	-1.133	349.72
STOX1	2.24796	425	12	0.0060729	0.018898	0.823712	289	3	-1.4865	350.464
STAC	2.95114	154	5	0.022867	0.041904	0.940097	799	2	0.0063466	350.779
IFNA14	2.3498	389	4	0.0068359	0.013222	0.790768	320	2	-1.3321	352.817
SPTBN4	3.11213	116	5	0.032778	0.058715	0.964903	1080	2	0.34667	353.949
NSG1	2.69612	254	5	0.012493	0.024127	0.855774	503	2	-0.53324	357.438
RSU1	3.07788	121	5	0.032307	0.057893	0.964039	1065	2	0.27404	358.978
DCLRE1A	3.03206	135	5	0.028274	0.051112	0.951524	960	2	0.17774	360
ASB13	2.87359	204	5	0.017306	0.032455	0.915756	641	1	-0.15733	361.613
FOXC1	2.73736	242	5	0.014492	0.027575	0.886477	558	2	-0.44607	367.472
ITGB1	3.07028	125	5	0.032823	0.058797	0.964903	1082	2	0.2591	367.764
ZNF22	2.76121	235	5	0.014995	0.028457	0.889144	577	2	-0.39559	368.232
CCDC102B	0.760739	2735	5	0.00037105	0.0011173	0.394389	50	2	-6.1518	369.797
ZFAND4	2.3113	401	5	0.0075028	0.015456	0.81015	342	2	-1.3492	370.327
MYL12A	2.2094	443	5	0.0067046	0.014082	0.790768	315	2	-1.5688	373.557
ABTB2	2.63764	276	5	0.012623	0.024355	0.857683	508	1	-0.65745	374.444
NCKAP1L	2.76962	233	5	0.01577	0.029813	0.890046	603	2	-0.3778	374.832
NUSAP1	1.87982	661	5	0.003604	0.0085725	0.713848	216	2	-2.2693	377.857
BAP1	3.02201	138	5	0.031153	0.055953	0.961434	1035	2	0.15623	377.929
C10orf11	3.00731	140	4	0.031106	0.046957	0.946789	1032	1	0.12517	380.105
TM9SF4	2.86563	207	5	0.019362	0.03593	0.921526	698	2	-0.17454	380.113
SLC22A18	2.62534	283	5	0.013085	0.025156	0.86611	519	2	-0.6828	383.245
C10orf10	2.67407	261	5	0.015141	0.02869	0.889144	583	2	-0.57935	390.081
MFI2	0.876258	2287	5	0.00064075	0.001878	0.497452	67	2	-4.444	391.445
DNAJC1	2.52273	318	5	0.011757	0.022838	0.851188	482	2	-0.90379	391.505
ARHGAP1	2.89124	198	5	0.022199	0.040769	0.938168	779	2	-0.12017	392.737
FBXL18	2.67275	262	5	0.015333	0.029042	0.889144	589	2	-1.4133	392.833
PRF1	2.27936	413	5	0.0084204	0.01709	0.817418	374	1	-1.4155	393.017
NPY2R	2.19052	457	5	0.0073992	0.015277	0.806019	339	2	-1.6077	393.603
VNN2	2.60107	293	4	0.013546	0.025208	0.86611	529	2	-1.6862	393.697
CHST11	2.06509	529	5	0.0061679	0.013142	0.790768	294	2	-1.868	394.368
PFKFB3	1.81916	715	5	0.0036475	0.0086445	0.713848	220	2	-2.3934	396.611
ZDHHC16	0.771705	2679	5	0.00054122	0.0016134	0.484076	60	2	-4.7766	400.924
BOK	2.8499	213	5	0.021129	0.038951	0.926292	756	2	-0.2074	401.283
C10orf12	2.97061	148	5	0.033309	0.059621	0.965063	1098	2	0.04753	403.118
C10orf71	2.51659	322	5	0.01253	0.024185	0.855774	506	2	-0.9123	403.648
APPL1	1.35278	1215	5	0.0016603	0.0046653	0.605724	138	2	-3.4087	409.475
NOVA2	2.95713	153	5	0.03332	0.059638	0.965063	1099	2	0.019031	410.057
C10orf107	1.97632	581	5	0.0061207	0.013068	0.790768	290	2	-2.6873	410.475
FKBP8	2.02135	549	5	0.0065684	0.01385	0.790768	309	2	-1.9632	411.875
FAM170B	2.47562	341	5	0.012442	0.024048	0.855774	500	2	-0.9989	412.916
CUEDC2	2.73786	241	5	0.019649	0.036402	0.921526	709	2	-0.44455	413.363
PRR16	2.16669	479	5	0.0079888	0.016321	0.815732	360	2	-1.6605	415.259
GIT2	2.34702	391	5	0.01072	0.021036	0.832602	449	2	-1.2807	418.998
RNF152	1.44733	1086	5	0.0019782	0.0055239	0.610065	162	1	-3.2165	419.442
CHAT	2.78591	227	5	0.022341	0.041011	0.938168	781	2	-0.34261	421.055
SLC25A12	2.54293	310	5	0.015029	0.028515	0.889144	578	2	-0.85737	423.297
GNA13	2.50308	324	5	0.014336	0.02731	0.88541	554	2	-0.94111	423.67
PROSER2	2.63777	275	5	0.017966	0.0336	0.917996	657	2	-0.65663	425.059
USP13	1.83988	693	5	0.005259	0.011534	0.781273	261	1	-2.3768	425.292
PZP	2.53619	313	5	0.01527	0.028928	0.889144	584	2	-1.9155	427.542
SLC29A3	2.99936	142	5	0.046271	0.0704	0.978267	1295	1	0.10818	428.824
AIFM2	2.55476	305	5	0.015851	0.02996	0.892832	604	2	-0.83207	429.209
RHBDD2	2.3731	377	5	0.011972	0.023227	0.85266	489	2	-1.2161	429.363
FOXD3	2.7801	228	5	0.023273	0.042603	0.941303	810	2	-0.35528	429.744
PTF1A	2.17919	467	5	0.009193	0.01836	0.823712	399	2	-1.6267	431.663
LRAT	2.9263	194	5	0.029188	0.052651	0.956393	981	2	-0.046107	436.25
SDK2	2.85572	211	5	0.026495	0.048036	0.947568	904	2	-0.19567	436.742
ARL6IP1	1.48521	1039	5	0.0024792	0.0065606	0.631572	185	1	-3.1285	438.423
CRKL	2.12864	495	5	0.0090849	0.018176	0.823712	393	1	-3.1314	441.061
TLN1	2.58603	297	5	0.017984	0.033634	0.917996	660	2	-0.7658	442.741
COMMD7	2.64975	272	5	0.02001	0.037045	0.921526	725	2	-0.63263	444.072
PYROXD2	2.64785	273	5	0.019965	0.03697	0.921526	723	2	-0.63444	444.274
AIP	0.581508	3689	5	0.0004397	0.0013252	0.435554	54	2	-5.1094	446.325
KDM6B	2.12176	498	5	0.0093617	0.018658	0.823712	404	2	-1.748	448.544
TLL2	2.6907	257	5	0.022465	0.041224	0.938168	784	2	-0.54414	448.874
CACNB2	1.86129	676	5	0.006332	0.013437	0.790768	299	2	-2.3085	449.582
PAK4	1.87471	670	5	0.0064766	0.013677	0.790768	304	2	-2.2749	451.309
ADM5	2.43469	356	5	0.014939	0.028369	0.889144	575	1	-1.0865	452.438
ZNF485	2.80035	223	5	0.026958	0.048871	0.948025	918	2	-0.31215	452.453
MRC1	1.13289	1568	5	0.0015884	0.0044519	0.605081	131	1	-3.8934	453.22
LOXL4	2.79667	224	5	0.027082	0.049093	0.948512	921	2	-0.32005	454.207
FAM166B	1.38521	1165	5	0.0023679	0.0063709	0.631572	179	1	-3.3592	456.656
PLCE1	1.87655	665	5	0.006702	0.01408	0.790768	314	2	-2.2794	456.957
MIB1	2.69415	255	5	0.024488	0.044653	0.944438	841	2	-0.53906	463.093
AKR1C2	2.52959	314	4	0.018819	0.034574	0.917996	685	2	-0.99403	463.778
GAD2	2.74257	240	5	0.026824	0.048646	0.948025	912	2	-0.43594	467.846
THUMPD1	0.168039	7085	5	0.00012296	0.00040507	0.228147	31	2	-6.1638	468.652
HERC4	2.12438	497	7	0.010883	0.024772	0.862848	455	2	-1.7832	475.537
ETV3L	1.30658	1282	5	0.0022791	0.0062185	0.631572	177	2	-3.5195	476.355
WDR81	1.40421	1136	5	0.0032002	0.0078591	0.686797	202	2	-3.2897	479.032
SPIN2B	2.26094	421	2	0.01406	0.017084	0.817418	547	1	-2.3139	479.882
DIP2C	1.04178	1806	5	0.0015475	0.0043364	0.602628	128	2	-4.0518	480.799
EVA1B	2.42369	359	4	0.017837	0.032867	0.917996	651	1	-1.1078	483.435
ACBD6	0.559073	3808	5	0.00058543	0.0017245	0.497452	62	1	-5.106	485.897
TMEM189-UBE2V1	2.97721	147	1	0.069972	0.069968	0.978267	1613	0	-0.25682	486.94
USP25	0.816314	2502	5	0.0010313	0.0029427	0.548762	95	1	-4.682	487.535
ABCC9	1.51246	1003	5	0.0043994	0.0099673	0.747566	239	2	-3.1187	489.609
MTF2	2.09415	516	4	0.011173	0.021018	0.832602	465	1	-1.8099	489.837
SLC6A20	1.8958	652	5	0.0082161	0.016721	0.815732	369	2	-2.2325	490.498
ZNF431	1.37815	1172	3	0.0033257	0.0065342	0.631572	206	1	-4.9515	491.357
L3HYPDH	2.35463	384	5	0.016811	0.031619	0.907572	630	1	-1.2563	491.854
SLC36A4	2.42039	363	5	0.018331	0.03423	0.917996	671	2	-1.1208	493.531
A1CF	2.94814	155	4	0.067147	0.077809	0.979524	1575	1	-0.63645	494.09
ZNF93	1.82942	703	5	0.0076446	0.015702	0.811058	348	1	-3.8936	494.615
ILK	1.96465	591	5	0.0097202	0.019302	0.82731	415	2	-2.0904	495.242
CWF19L1	0.472967	4382	5	0.00047394	0.0014209	0.456772	56	1	-5.5928	495.371
PIK3AP1	1.52086	987	5	0.0048583	0.010805	0.771559	250	2	-3.0367	496.739
MAGEH1	2.94814	155	4	0.068755	0.079198	0.982692	1598	1	-0.63645	497.685
CPEB3	2.20643	446	5	0.014469	0.027539	0.886477	557	2	-1.5674	498.42
BTBD7	2.06359	531	5	0.011518	0.022442	0.846824	476	1	-3.3033	502.748
MTMR6	2.49175	326	5	0.02217	0.040722	0.938168	776	2	-0.96641	502.967
ZNF365	1.08858	1660	11	0.0018861	0.0066404	0.633532	153	3	-3.9711	503.964
CHRNA1	1.60586	900	5	0.0058921	0.012664	0.790768	284	2	-4.4274	505.569
PAGE2B	2.82646	218	2	0.03928	0.041017	0.938168	1183	1	-0.26646	507.833
TSGA10	2.32341	400	5	0.01764	0.033022	0.917996	647	2	-1.3308	508.724
TLX1	2.97017	151	5	0.077323	0.095643	1	1719	1	0.046524	509.479
ZNF599	0.602474	3560	5	0.00069691	0.0020298	0.500543	73	1	-5.2136	509.784
KCNK1	2.67022	266	5	0.029199	0.052669	0.956393	982	2	-0.5884	511.089
CRYBA4	2.48594	330	5	0.022637	0.04152	0.938168	794	2	-0.98227	511.879
SFXN2	2.00529	560	5	0.011353	0.022147	0.846493	469	1	-1.9987	512.484
RNF5	2.42057	362	5	0.020346	0.037625	0.921526	737	2	-1.1166	516.521
PML	2.12118	500	5	0.013803	0.026412	0.883343	536	2	-1.7484	517.687
LHFPL4	1.68267	820	4	0.0071858	0.013852	0.790768	329	1	-2.6821	519.404
ARMCX4	1.8774	664	5	0.0094774	0.018858	0.823712	408	2	-2.2714	520.492
GJB6	2.39626	369	5	0.02031	0.037557	0.921526	735	2	-1.1679	520.783
CAAP1	0.377931	5122	5	0.00041819	0.0012548	0.42621	53	1	-6.1541	521.024
DEFB104B	2.09894	508	2	0.013838	0.016885	0.817418	538	1	-2.0229	522.785
KDM6A	2.4757	340	5	0.023031	0.042198	0.941303	804	2	-1.0071	522.838
ZFP2	1.07589	1700	5	0.0019548	0.0054645	0.60723	161	2	-4.1309	523.163
OIT3	0.355387	5310	5	0.00040536	0.0012185	0.421839	52	2	-5.536	525.471
VPS13A	2.83845	216	4	0.046136	0.059638	0.965063	1292	1	-0.63645	528.273
FGD3	2.67886	258	5	0.032981	0.059068	0.964903	1086	2	-0.56881	529.328
ARHGAP12	2.10997	502	5	0.014719	0.027966	0.886477	565	1	-1.798	532.569
PAGE1	2.24805	424	5	0.018654	0.034765	0.919011	681	2	-1.4818	537.349
SLC25A46	1.78428	745	5	0.0089033	0.017885	0.822477	388	2	-2.4685	537.643
MAGEA9	1.93599	620	3	0.011217	0.020903	0.832602	467	1	-2.1486	538.089
RC3H2	1.5763	929	5	0.0066772	0.014038	0.790768	312	2	-2.954	538.375
GAS1	2.61613	285	5	0.030543	0.054932	0.956393	1018	1	-0.70167	538.637
ARHGEF3	2.17903	468	5	0.016536	0.031155	0.904627	624	1	-1.6316	540.4
RAD51AP2	1.10078	1637	5	0.0024283	0.0064589	0.631572	182	2	-4.1542	545.833
SYTL3	2.09046	518	4	0.014973	0.027831	0.886477	576	1	-1.8191	546.231
KCNJ8	2.60155	292	5	0.031065	0.055814	0.961434	1031	2	-0.73296	548.682
LAMP5	1.30032	1293	5	0.0040922	0.0094277	0.734709	233	1	-3.5565	548.88
PSIP1	2.58392	298	5	0.031296	0.056188	0.961434	1038	2	-0.77078	556.169
HSD17B7	2.88533	200	4	0.065282	0.076156	0.979524	1551	1	-0.63645	556.956
HNF1B	1.24407	1369	5	0.0039071	0.0091208	0.729804	227	2	-4.6655	557.461
CUBN	2.47213	344	5	0.026906	0.048783	0.948025	916	2	-1.0069	561.341
FAM196B	1.95817	595	5	0.013643	0.02611	0.880642	531	2	-2.0972	562.09
ANXA8L1	1.76558	756	4	0.0099641	0.018827	0.823712	421	2	-2.5895	564.16
LTBR	2.61045	287	5	0.03364	0.060149	0.96581	1109	1	-0.71433	564.166
PPAN-P2RY11	2.93831	191	1	0.074434	0.074414	0.979524	1679	0	-0.020781	566.294
PLAU	2.96851	152	5	0.10445	0.11853	1	2112	1	0.043016	566.59
GNG11	2.93346	192	1	0.074289	0.074278	0.979524	1676	0	-0.031123	567.267
CNNM2	2.52393	317	5	0.03055	0.054944	0.956393	1019	2	-0.90031	568.351
KRTAP22-2	2.93302	193	1	0.074344	0.07433	0.979524	1677	0	-0.03204	568.912
DDX58	1.66069	839	5	0.0090295	0.018095	0.823712	391	1	-2.7338	572.756
GORASP2	2.35223	387	5	0.024637	0.044908	0.944438	848	2	-1.3293	572.866
ANK3	2.45399	351	5	0.027581	0.049956	0.950981	937	2	-1.047	573.487
GJD4	2.87336	205	4	0.069601	0.079919	0.986081	1607	1	-0.63645	573.964
SETDB2	0.681621	3111	5	0.0012201	0.0034575	0.58439	106	2	-5.2363	574.253
NUDT13	1.9948	570	11	0.015031	0.038246	0.925192	579	3	-2.0169	574.482
ABHD5	1.89894	644	5	0.013065	0.025121	0.86611	518	1	-3.7224	577.574
NLRC4	1.93732	619	5	0.013903	0.026581	0.88451	540	2	-2.1444	578.152
FOXB1	0.822007	2481	5	0.0016408	0.0045982	0.605081	135	2	-4.6007	578.736
GGACT	0.370664	5190	5	0.00063199	0.0018521	0.497452	65	2	-5.6255	580.818
TAS2R10	2.84354	214	4	0.067782	0.078364	0.979988	1581	1	-0.63645	581.665
SGCD	1.89818	649	5	0.013234	0.025437	0.868929	523	2	-2.2344	582.604
AKT2	2.15341	484	5	0.019488	0.036141	0.921526	702	2	-1.6937	582.896
PRKG1	2.48166	334	5	0.030616	0.055058	0.956662	1021	2	-0.99482	583.964
FYB	1.84946	688	5	0.012292	0.023791	0.855774	497	1	-2.3889	584.753
HNRNPA1	1.14952	1533	4	0.0038981	0.0079334	0.689475	225	1	-4.6791	587.303
H2AFB2	2.88514	201	1	0.077802	0.077849	0.979524	1725	0	-0.13301	588.834
STK39	2.08581	521	5	0.018186	0.033981	0.917996	666	1	-2.0212	589.055
PPP1R14C	2.83977	215	5	0.070716	0.090267	0.995011	1625	1	-0.22889	591.08
ADRB1	2.36266	382	5	0.026886	0.04875	0.948025	915	2	-1.2397	591.211
CFHR1	1.38361	1168	4	0.0063868	0.012402	0.789718	302	2	-4.1665	593.916
CASC10	1.71292	796	5	0.010631	0.020885	0.832602	445	2	-2.6283	595.164
SPTBN1	2.88393	202	4	0.079829	0.088868	0.995011	1754	1	-0.63645	595.238
ZNF33A	1.65282	851	5	0.0099296	0.019658	0.830636	420	2	-2.7534	597.846
GRAPL	2.07235	524	4	0.018784	0.034512	0.917996	684	2	-1.8626	598.679
CYP46A1	1.52587	983	5	0.008162	0.016623	0.815732	365	2	-3.0501	598.995
AMACR	1.43711	1101	5	0.0070348	0.014662	0.799835	326	1	-3.3211	599.104
PSD	1.80265	725	5	0.012457	0.024072	0.855774	502	2	-2.426	603.283
PLXDC2	1.82942	703	5	0.01312	0.025222	0.86611	520	1	-3.8936	604.616
NRP1	2.00618	558	5	0.017923	0.03353	0.917996	656	2	-2.0645	605.019
FRMPD1	0.634488	3359	5	0.001291	0.0036632	0.594369	109	2	-6.5906	605.088
ZNF157	1.55708	954	5	0.0088659	0.017826	0.822477	387	2	-2.9763	607.617
C4B	2.85789	210	3	0.082021	0.085181	0.990229	1784	1	-0.19064	612.078
PTPDC1	2.94814	155	4	0.12778	0.13153	1	2422	1	-0.63645	612.707
PRKD2	2.01673	553	5	0.01861	0.034694	0.91847	680	2	-1.971	613.221
RAB42	2.00234	565	5	0.018241	0.034073	0.917996	667	2	-2.0112	613.885
SLC13A4	2.10377	506	5	0.020879	0.038528	0.925192	750	2	-1.7855	616.036
BARHL2	2.28164	410	5	0.027352	0.049581	0.948512	931	2	-1.4085	617.827
PRKAR1A	2.16938	476	5	0.022963	0.04208	0.940097	802	2	-1.6503	617.861
TMEM72	2.59554	294	5	0.047344	0.071256	0.979524	1309	1	-0.74557	620.36
ZNF251	1.74303	772	5	0.012647	0.024394	0.857683	509	2	-2.5681	626.856
AS3MT	2.33195	396	5	0.030115	0.054219	0.956393	1004	2	-1.4694	630.543
MEDAG	1.75061	763	4	0.013339	0.024828	0.862848	524	1	-2.6509	632.307
DCST2	1.59332	912	5	0.010408	0.020488	0.832602	439	2	-2.8692	632.746
HP1BP3	2.34851	390	5	0.030924	0.055584	0.960296	1028	1	-1.2701	633.182
DERL2	1.45018	1083	5	0.0083672	0.017001	0.817418	373	2	-4.7874	635.578
DCUN1D5	1.62541	877	5	0.011167	0.021847	0.839737	464	2	-2.9575	637.909
CCDC127	1.99749	567	5	0.01991	0.03687	0.921526	719	2	-2.0175	638.493
C6orf223	1.15618	1519	8	0.0055068	0.01466	0.799835	270	3	-4.6627	640.414
KCNH1	1.10856	1613	5	0.0050336	0.011121	0.772411	255	2	-5.5553	641.338
GIPC3	0.736264	2860	5	0.0017771	0.0049728	0.605724	144	2	-4.7822	641.748
DCAF8L2	1.79897	728	5	0.014728	0.027978	0.886477	566	2	-2.4525	641.91
SCARF1	3.05886	129	5	0.18079	0.18545	1	3219	1	0.23369	644.4
CENPH	2.94814	155	3	0.14587	0.14572	1	2686	1	-0.63645	645.236
SPSB1	2.24848	423	5	0.029392	0.052966	0.956393	988	2	-1.4876	646.47
TMPRSS5	0.27817	6001	5	0.00066557	0.0019478	0.500543	70	2	-5.9005	648.128
VPS37B	1.68541	818	5	0.012876	0.024807	0.862848	514	2	-2.6745	648.423
LIPE	2.47586	339	5	0.04283	0.067604	0.977429	1250	1	-0.99893	650.961
PPP1R14A	0.967968	2018	6	0.0034833	0.0096554	0.745995	211	3	-5.5693	652.532
ASAH2B	1.0517	1773	5	0.0044257	0.010008	0.747566	241	1	-4.2588	653.677
APPL2	1.38205	1170	5	0.008174	0.016644	0.815732	366	2	-3.3547	654.385
GABPA	1.95824	594	5	0.019998	0.03702	0.921526	724	1	-3.4569	655.787
CCL19	2.70242	253	5	0.075649	0.094294	1	1700	1	-0.51959	655.82
ANKRD35	1.56549	942	4	0.011041	0.020773	0.832602	459	1	-2.9372	657.555
GLYAT	1.82942	703	5	0.016501	0.031097	0.904627	622	2	-3.8936	661.261
TTC7A	3.10401	117	5	0.21666	0.21862	1	3782	1	0.32947	665.202
TMEM180	1.4777	1049	5	0.0099704	0.019729	0.830636	423	1	-3.1632	666.128
TMEM231	1.995	569	5	0.022532	0.04133	0.938168	787	2	-2.0181	669.181
MANEA	2.16364	480	5	0.027864	0.050425	0.951524	943	2	-3.0371	672.785
FAM21C	2.64332	274	3	0.074447	0.078099	0.979899	1681	1	-0.64492	678.671
COMTD1	1.65458	849	5	0.014057	0.026843	0.885023	546	2	-2.7378	680.848
CPA1	2.81776	221	5	0.10476	0.11879	1	2118	1	-0.27563	684.162
MICALL1	1.05434	1768	5	0.005388	0.011762	0.78425	266	2	-4.0209	685.775
GPR65	1.51659	991	5	0.011503	0.022412	0.846824	475	2	-4.6348	686.094
ADAMTSL3	2.29406	405	5	0.037811	0.063533	0.970906	1165	1	-1.3832	686.895
ADM	1.19379	1460	5	0.0070311	0.014655	0.799835	325	2	-3.7582	688.84
ZNF830	1.96823	588	5	0.023321	0.042686	0.941303	812	2	-2.0787	690.982
SCD5	1.21947	1415	5	0.0075663	0.015571	0.81015	345	2	-3.6847	698.695
GLUD1	2.11387	501	4	0.029187	0.045324	0.946538	980	1	-1.7745	700.7
LRRC20	1.2894	1310	10	0.0084903	0.022518	0.846824	376	3	-3.5308	701.826
MTA1	1.94654	607	5	0.023341	0.04272	0.941303	813	1	-2.8277	702.489
HIST1H4D	0.751557	2782	5	0.0023415	0.0063269	0.631572	178	2	-5.4799	703.702
LTBP3	2.2103	442	5	0.035267	0.061515	0.968903	1131	1	-1.5592	707.037
RSC1A1	2.93869	190	5	0.14343	0.15219	1	2649	1	-0.01997	709.443
GALNTL6	1.37365	1180	5	0.010042	0.019841	0.830636	428	2	-3.751	710.662
ZNF438	2.18886	458	5	0.033604	0.060099	0.96581	1108	2	-1.6152	712.365
SLC34A3	2.14179	491	5	0.031318	0.056228	0.961434	1040	2	-1.7083	714.591
ZMAT4	1.03745	1820	5	0.0057587	0.012415	0.789718	281	2	-4.0579	715.136
DIO3	2.52159	320	5	0.06919	0.089058	0.995011	1602	1	-0.9033	715.989
MGMT	0.925859	2141	5	0.0044129	0.0099915	0.747566	240	2	-4.3493	716.826
CDY1B	2.66423	269	1	0.090852	0.090863	0.995011	1911	0	-0.59961	716.979
SYNDIG1	2.22994	433	5	0.039648	0.065032	0.977429	1189	1	-1.517	717.521
PDE6C	2.67129	265	5	0.093574	0.10928	1	1946	1	-0.58541	718.116
ZNF239	3.04659	132	5	0.22488	0.22637	1	3912	1	0.20895	718.599
ITGA3	2.43083	357	5	0.058185	0.080082	0.986081	1450	1	-1.096	719.479
MTOR	2.27128	417	5	0.042614	0.067427	0.977429	1246	1	-1.4437	720.82
TAGLN	2.88302	203	4	0.1384	0.14135	1	2578	1	-0.63645	723.418
SLC2A4	1.83419	698	5	0.020986	0.038706	0.925192	753	1	-3.5957	724.979
LOC100653515	2.06463	530	5	0.029682	0.053464	0.956393	992	2	-1.8755	725.093
EVPLL	1.96648	590	5	0.026157	0.047446	0.946789	893	2	-2.0824	725.858
CDK2AP2	1.24382	1374	5	0.0088596	0.017811	0.822477	385	2	-3.7326	727.317
RAB21	2.20053	451	4	0.038232	0.052981	0.956393	1173	1	-2.2214	727.34
VCL	0.807848	2547	5	0.0033401	0.0081055	0.691544	208	2	-4.7777	727.857
LTA4H	1.75654	759	5	0.019449	0.036078	0.921526	700	1	-2.5536	728.903
LYZL2	2.77949	229	2	0.12136	0.12129	1	2333	0	-0.35742	730.929
CCDC34	2.73257	245	5	0.11	0.12323	1	2187	1	-0.45607	731.994
DUS2	0.694306	3049	5	0.0022368	0.0061382	0.631429	176	2	-4.8978	732.546
CEBPA	1.00364	1903	5	0.0058561	0.012594	0.790768	283	2	-4.2426	733.859
DDIT4	2.14413	488	5	0.033536	0.059988	0.965063	1107	2	-1.7014	734.994
ARL6	2.75283	236	4	0.12122	0.12565	1	2330	1	-1.0766	741.539
MUM1L1	1.78672	739	5	0.020796	0.038406	0.925192	746	2	-3.9974	742.492
RPL27	1.51246	1003	5	0.014243	0.027156	0.88541	551	2	-3.1187	743.406
SGOL2	2.47746	336	4	0.072218	0.082192	0.986081	1647	1	-1.0695	743.903
EIF4EBP1	1.92912	623	5	0.02628	0.047669	0.946789	897	2	-2.1584	747.55
RTN2	1.6202	885	9	0.017093	0.041139	0.938168	635	2	-2.82	749.65
PLCD4	0.958027	2046	5	0.0056022	0.012145	0.789718	275	2	-4.2813	750.1
MPHOSPH9	0.322158	5606	5	0.001087	0.0031061	0.553622	101	1	-7.262	752.467
BLOC1S2	2.94814	155	2	0.20856	0.20855	1	3659	0	-0.63645	753.09
SSFA2	2.08475	522	5	0.033015	0.059125	0.964903	1089	2	-1.8343	753.962
AARSD1	2.33551	395	5	0.057015	0.079164	0.982692	1440	1	-1.2973	754.188
PID1	1.38425	1166	5	0.011943	0.02318	0.85266	488	2	-3.3422	754.326
KLRC3	2.46248	348	2	0.071432	0.072062	0.979524	1637	1	-1.0481	754.769
MS4A7	2.47693	338	4	0.075377	0.084933	0.990229	1696	1	-1.1979	757.131
ZNF488	1.09378	1646	5	0.0076709	0.015746	0.811058	349	2	-3.9318	757.927
RAB40A	2.25324	422	3	0.052184	0.057768	0.964039	1363	1	-1.4675	758.41
HEXB	1.77584	747	4	0.022012	0.039312	0.929945	771	1	-2.5098	758.905
BANK1	1.61836	890	5	0.017683	0.033102	0.917996	648	2	-2.8232	759.421
SAMD8	1.45185	1082	5	0.013734	0.026284	0.882786	534	2	-3.3295	760.124
IRF1	1.91667	638	5	0.026793	0.048586	0.948025	911	2	-2.183	762.377
ETS1	2.57041	302	4	0.091799	0.099286	1	1925	1	-0.79792	762.463
ZNF732	0.711701	2967	5	0.0030913	0.0076567	0.68236	197	1	-6.4236	764.525
PCDHA12	1.09337	1647	5	0.0078468	0.016047	0.81145	356	2	-5.5889	765.723
UGT2B15	1.80304	724	3	0.023388	0.031778	0.908856	814	1	-3.5882	767.682
C12orf79	1.48298	1045	8	0.014672	0.03346	0.917996	564	1	-3.9443	767.711
SERPINH1	2.04959	536	5	0.033456	0.059862	0.965063	1103	2	-1.9028	768.901
OSBPL3	0.646115	3293	5	0.0024215	0.0064517	0.631572	180	2	-6.4185	769.896
LCLAT1	2.01671	554	5	0.032688	0.058547	0.964903	1077	2	-1.9728	772.436
PDS5A	2.09534	510	5	0.038027	0.063708	0.970955	1170	1	-3.2199	772.464
TAS2R40	0.849678	2382	5	0.0049257	0.010929	0.771559	252	2	-4.5002	774.767
EVI2A	1.32343	1254	5	0.011629	0.022619	0.848298	479	1	-5.0753	775.026
NLRP8	1.78783	737	5	0.023447	0.042901	0.94149	816	2	-2.5115	775.495
FABP12	1.57671	927	5	0.017872	0.033433	0.917996	653	2	-2.9135	778.03
AMELY	1.85858	679	5	0.026239	0.047592	0.946789	896	2	-2.3067	779.99
GLYATL2	1.50278	1013	5	0.015737	0.029751	0.889831	601	2	-4.6666	780.265
URM1	2.32407	399	8	0.063608	0.10877	1	1527	2	-1.321	780.559
TMED3	2.62985	280	5	0.10899	0.12238	1	2178	1	-0.67308	780.923
CETN2	0.989022	1949	5	0.0066882	0.014054	0.790768	313	2	-5.8189	781.049
CTNNA3	1.12801	1582	5	0.0091044	0.018208	0.823712	394	2	-4.0201	789.499
HTRA1	1.7898	733	5	0.024708	0.045024	0.944438	851	1	-2.4531	789.799
PHACTR4	2.48651	329	5	0.090787	0.10696	1	1909	1	-0.97683	792.503
MT1M	2.53936	312	1	0.098124	0.098083	1	2018	0	-0.86486	793.483
OGDHL	1.4018	1139	5	0.014274	0.027202	0.88541	553	2	-3.2871	793.642
ZNF224	2.90386	196	4	0.18149	0.18197	1	3233	1	-0.63645	796.033
SPEF1	0.924405	2144	5	0.0062101	0.013217	0.790768	296	2	-4.4105	796.633
FAM171A1	1.82962	702	5	0.026675	0.048365	0.948025	909	1	-2.3813	798.823
TMEM132D	1.8132	717	5	0.026137	0.047412	0.946789	892	2	-2.4027	799.727
CLN5	2.63154	279	5	0.11876	0.13084	1	2293	1	-0.68616	799.842
ERCC6-PGBD3	2.52261	319	1	0.098793	0.098785	1	2030	0	-0.90279	804.717
TREX2	0.230693	6479	5	0.0010684	0.0030483	0.548762	100	2	-5.8317	804.922
C12orf56	1.54918	959	5	0.018505	0.03452	0.917996	676	2	-2.9688	805.161
BCAT2	1.94511	610	5	0.032337	0.057931	0.964039	1066	1	-2.1294	806.387
ADRA1B	2.78669	226	5	0.15927	0.16622	1	2879	1	-0.3412	806.631
METAP1D	1.35574	1208	5	0.013941	0.026646	0.885015	541	2	-4.0531	808.411
AP5S1	1.92313	632	5	0.031164	0.055971	0.961434	1036	2	-2.1794	809.167
SBF2	0.319727	5624	5	0.0014213	0.0039982	0.602628	117	1	-7.2672	811.177
CYP3A43	1.64789	857	5	0.021844	0.040175	0.938168	768	2	-4.0733	811.28
RPRD1A	1.92377	627	5	0.03212	0.057555	0.964039	1056	1	-3.6604	813.703
GOLGA3	1.17959	1489	5	0.010634	0.020891	0.832602	446	1	-3.7946	814.92
SLC16A9	2.48552	331	5	0.097691	0.11275	1	2011	1	-0.97746	815.868
PNPLA1	1.88521	658	5	0.030321	0.054571	0.956393	1012	2	-2.2556	816.025
MNDA	2.91263	195	4	0.19458	0.19459	1	3433	1	-0.63645	818.19
ZNF503	2.20232	449	5	0.061052	0.082408	0.98616	1496	1	-1.583	819.575
ZNF138	1.17433	1494	7	0.010775	0.024599	0.861531	451	2	-3.9972	820.85
VGLL2	1.99526	568	7	0.039636	0.070608	0.978267	1188	1	-2.0241	821.452
CPD	1.95496	597	5	0.035429	0.061652	0.968903	1136	1	-2.1323	823.524
REG1A	2.72974	246	3	0.15296	0.15269	1	2779	1	-0.78035	826.822
KRTAP12-2	1.07623	1699	4	0.0093583	0.017767	0.822477	403	1	-3.9965	827.464
FDXACB1	1.76908	753	5	0.026865	0.048711	0.948025	914	2	-2.5158	829.604
SOCS7	0.587308	3650	5	0.0027226	0.0069973	0.65267	189	2	-5.1242	830.572
LIMD2	2.94814	155	4	0.25919	0.25887	1	4461	0	-0.63645	831.538
RASSF6	1.37817	1171	5	0.015333	0.029042	0.889144	591	2	-3.3468	831.902
LNP1	1.77936	746	5	0.027311	0.049503	0.948512	928	2	-2.4836	832.038
FGF4	2.57175	301	4	0.11929	0.12389	1	2301	1	-0.79537	832.227
QRFP	1.11305	1606	5	0.010274	0.020264	0.832602	433	2	-3.9353	833.905
GLIPR1L2	1.97338	586	4	0.039834	0.054349	0.956393	1191	1	-2.0719	835.42
DNAJB12	2.22591	436	5	0.069295	0.089136	0.995011	1603	1	-1.5322	836.007
HBD	2.6767	260	3	0.14626	0.1461	1	2692	1	-0.57571	836.612
PHPT1	1.0724	1709	5	0.009583	0.019058	0.826709	410	1	-4.0292	837.072
ADCYAP1	2.69314	256	4	0.14995	0.15204	1	2748	1	-0.63645	838.742
CD69	1.97573	585	5	0.040512	0.065728	0.977429	1207	1	-2.0729	840.295
C16orf72	1.40133	1140	5	0.016601	0.031256	0.904627	627	2	-4.8989	845.447
NGFRAP1	1.96709	589	6	0.041285	0.073008	0.979524	1221	2	-2.7995	848.038
MGAT5	2.28191	409	5	0.080039	0.097884	1	1759	1	-1.4092	848.193
MTF1	1.14355	1546	5	0.011187	0.021877	0.839737	466	1	-4.0629	848.785
ELSPBP1	1.50278	1013	5	0.01973	0.036549	0.921526	713	2	-4.6666	849.864
APPBP2	1.94858	604	4	0.040137	0.054624	0.956393	1198	1	-2.127	850.642
PTER	1.36685	1193	5	0.016047	0.030312	0.898186	608	2	-4.9772	851.671
COL6A1	1.07731	1693	5	0.010081	0.01991	0.83158	429	1	-3.9673	852.231
TNRC6A	2.48692	327	5	0.1132	0.12597	1	2227	1	-0.97568	853.363
MID2	-0.144717	10730	5	0.00064117	0.0018791	0.497452	68	1	-7.5199	854.19
ISY1-RAB43	2.45867	350	1	0.10311	0.10306	1	2095	0	-1.0373	856.3
TMEM236	1.62624	875	5	0.02449	0.044656	0.944438	842	1	-3.8387	858.341
CYTIP	1.70855	799	5	0.027176	0.049253	0.948512	924	2	-4.185	859.23
GRIN3B	1.24623	1368	5	0.014002	0.02675	0.885023	543	1	-3.6092	861.872
DUSP13	1.73732	775	13	0.028262	0.06787	0.977842	959	3	-2.5667	862.105
C18orf64	1.4602	1070	5	0.019255	0.035745	0.921526	696	2	-3.1757	862.972
CA2	2.88603	199	3	0.21489	0.21456	1	3751	0	-0.63645	863.973
IL1RL1	1.41322	1130	5	0.018021	0.033698	0.917996	662	1	-4.8718	864.905
EML5	1.21654	1418	5	0.013506	0.025883	0.875837	528	2	-5.3152	865.277
MOK	1.46296	1060	5	0.01964	0.03639	0.921526	708	2	-4.7582	866.302
DAPK1	0.539915	3926	5	0.0029069	0.0073212	0.668168	192	2	-5.3463	868.212
PEX19	1.27818	1327	5	0.014774	0.028069	0.886477	570	1	-3.5936	869.707
HCRT	2.26762	418	5	0.084101	0.1013	1	1813	1	-1.4396	870.537
C10orf32	0.785978	2627	5	0.0061259	0.013076	0.790768	291	2	-4.6586	874.332
GABRR2	1.517	990	5	0.022189	0.040749	0.938168	777	2	-3.0304	877.058
RIPK3	0.898505	2224	5	0.0076127	0.015648	0.811058	346	2	-4.9725	877.214
NARF	1.40591	1134	5	0.018571	0.034637	0.91832	679	1	-3.2932	877.488
C11orf44	1.72038	793	5	0.028804	0.052007	0.956393	972	2	-2.6007	877.95
ASB8	1.06151	1743	5	0.010579	0.020787	0.832602	444	2	-4.1615	879.711
PRAM1	1.86177	675	5	0.036296	0.062346	0.968903	1147	1	-2.3075	879.901
IFNG	1.2826	1320	5	0.015333	0.029042	0.889144	588	2	-5.1673	880.999
SERPINA1	1.37352	1181	5	0.017975	0.033618	0.917996	659	2	-3.384	882.201
GSTO2	1.384	1167	5	0.018313	0.034201	0.917996	670	2	-3.3505	884.245
YME1L1	1.12863	1580	5	0.012202	0.023635	0.855774	495	2	-3.8864	884.364
PCDHAC1	2.17648	472	5	0.072765	0.091932	0.996826	1659	1	-1.6315	884.9
TMEM176B	2.44318	352	4	0.11319	0.11839	1	2226	1	-1.0675	885.185
AHCYL2	0.739391	2846	5	0.0056424	0.012226	0.789718	276	2	-4.7755	886.282
S100A7A	2.0073	556	2	0.055197	0.056291	0.961434	1417	1	-2.8498	887.61
ZMAT1	1.97632	581	5	0.051789	0.074891	0.979524	1358	1	-3.528	888.256
P2RY4	0.903914	2211	5	0.0078763	0.016105	0.812089	357	2	-4.3957	888.441
ACP5	1.60579	903	5	0.025649	0.0466	0.946789	876	2	-2.961	889.398
PPP3CB	2.39233	370	4	0.10632	0.11221	1	2142	1	-1.1902	890.247
CTHRC1	1.1481	1535	5	0.013055	0.025104	0.86611	517	2	-5.4676	890.839
CKLF	0.866113	2322	11	0.0076414	0.021361	0.837443	347	2	-5.0519	897.627
KBTBD8	0.404867	4885	5	0.0020375	0.0056801	0.611645	165	2	-7.0847	897.789
ZMYM1	2.09534	510	5	0.068452	0.088441	0.995011	1593	1	-3.2199	901.349
IFIT2	1.68094	822	5	0.029509	0.053168	0.956393	989	1	-2.6924	901.642
KRTAP21-2	0.882636	2272	5	0.0079217	0.016201	0.814661	358	1	-4.4107	901.874
SPRYD4	1.14692	1537	5	0.013796	0.026401	0.883343	535	2	-3.838	906.805
KIAA1217	1.19007	1468	5	0.014609	0.027782	0.886477	562	1	-5.0549	908.304
ANXA8	1.8461	690	3	0.04009	0.0467	0.946789	1196	1	-2.3359	908.427
CCNF	1.08968	1657	5	0.012449	0.024061	0.855774	501	2	-3.9848	911.13
SFI1	2.58211	299	5	0.1546	0.16214	1	2810	1	-0.77461	916.619
ARFGEF1	0.933288	2122	5	0.0091677	0.018318	0.823712	398	2	-5.9411	918.997
FBXL15	2.54918	308	4	0.14928	0.15141	1	2747	1	-0.84359	919.824
CCDC15	0.471168	4391	5	0.0029244	0.0073531	0.668168	193	2	-6.1757	920.578
LRRC18	1.2979	1296	5	0.017889	0.03347	0.917996	654	2	-3.5054	920.643
ANKRD6	1.72805	781	5	0.032992	0.059088	0.964903	1088	2	-2.5856	921.807
IKBKB	1.64143	861	5	0.029346	0.052904	0.956393	987	1	-2.7976	921.85
PTPN5	1.34287	1234	5	0.018936	0.03523	0.921526	689	2	-3.4104	922.077
DTNA	1.89279	654	15	0.046807	0.10644	1	1303	3	-2.2676	923.126
TMEM45A	1.74652	766	5	0.034454	0.060847	0.968903	1119	1	-4.0943	925.826
PAPOLG	1.07119	1713	5	0.012513	0.024158	0.855774	505	1	-5.638	930.089
ADAM12	1.32719	1249	5	0.019166	0.035606	0.921526	693	2	-3.4821	930.353
SLC30A7	0.84863	2390	5	0.008138	0.016588	0.815732	363	2	-4.526	931.434
DEFB114	2.34232	393	1	0.1118	0.11177	1	2211	0	-1.3153	932.16
PF4	2.0863	520	2	0.073945	0.07447	0.979524	1674	1	-1.8439	932.995
GIMAP1	-0.220362	11638	5	0.00075264	0.0021788	0.502505	75	1	-8.4179	934.264
CPN1	2.82491	220	4	0.22804	0.22764	1	3968	0	-0.63645	934.323
SPINK9	2.16364	480	3	0.085146	0.08806	0.995011	1825	1	-3.0371	935.949
WDR83OS	1.62126	884	5	0.029673	0.053453	0.956393	991	1	-2.8211	935.972
C10orf118	1.17217	1501	5	0.015325	0.029031	0.889144	585	1	-3.9261	937.062
CASP7	0.693835	3051	5	0.0060362	0.012922	0.790768	288	1	-5.0198	937.384
ZBTB6	1.72452	789	5	0.034128	0.060571	0.968272	1115	1	-3.3033	937.942
FOXK1	1.82185	713	5	0.042022	0.066947	0.977429	1235	1	-2.4391	938.379
CUZD1	1.22559	1403	5	0.016756	0.031526	0.907572	629	1	-5.295	939.408
VNN1	2.4666	347	5	0.13695	0.14655	1	2552	1	-1.0188	941.033
STAU1	1.092	1653	5	0.013837	0.026471	0.883343	537	1	-4.3698	942.158
SLC25A16	1.87497	666	5	0.049167	0.072748	0.979524	1333	1	-3.7817	942.22
ZNF480	1.50649	1008	5	0.025856	0.046932	0.946789	883	1	-4.351	943.432
KLHL1	0.752501	2779	5	0.006914	0.014454	0.799835	321	2	-4.8173	944.489
TLDC1	0.967013	2021	5	0.010523	0.020692	0.832602	443	1	-4.228	946.205
YIPF5	2.71843	248	4	0.20575	0.20549	1	3613	1	-0.63645	946.585
EPHB1	0.834317	2443	5	0.0081988	0.016699	0.815732	368	1	-4.4897	948.169
SMEK1	2.60313	290	4	0.17653	0.17712	1	3140	1	-0.73453	954.254
IQCK	1.99135	572	5	0.068505	0.088487	0.995011	1594	1	-2.0447	954.865
EMILIN2	0.350988	5345	5	0.0020896	0.0058181	0.611645	171	1	-5.5965	956.031
XPNPEP1	2.48265	333	5	0.15084	0.15876	1	2757	1	-0.98675	958.165
ANKRD16	1.83365	700	5	0.048149	0.071932	0.979524	1321	1	-2.3638	961.613
WBP1L	2.21327	441	5	0.10353	0.11772	1	2101	1	-1.5535	962.57
MBD1	0.625361	3422	5	0.005537	0.012023	0.789718	272	2	-4.9981	964.771
CFTR	1.34737	1224	5	0.021479	0.039533	0.933961	761	1	-3.4098	965.124
ZNF248	1.75166	762	9	0.04175	0.077839	0.979524	1229	2	-2.5545	967.728
NME9	1.51659	991	5	0.028042	0.05073	0.951524	950	2	-4.6348	970.283
RPTOR	2.13184	494	5	0.090632	0.10685	1	1907	1	-1.7298	970.597
LAIR1	2.66838	268	4	0.20184	0.2016	1	3541	1	-0.63645	974.16
SSR2	2.35844	383	5	0.13168	0.14194	1	2482	1	-1.258	974.99
HSPA13	2.36383	381	5	0.13358	0.14357	1	2507	1	-2.4425	977.326
EFHC1	0.083455	7999	5	0.001449	0.0040752	0.602628	121	2	-6.5061	983.808
CYP2C9	1.63841	866	5	0.034508	0.060892	0.968903	1120	1	-4.351	984.845
HDAC6	0.856301	2360	5	0.0096877	0.019242	0.82731	412	2	-4.4618	986.063
TFAP2E	0.525985	4019	5	0.0044813	0.01011	0.748992	243	1	-5.1841	988.239
PHYH	2.45962	349	5	0.15406	0.16167	1	2802	1	-1.034	988.887
SOX13	2.24055	429	5	0.1182	0.13037	1	2286	1	-1.4995	990.3
MLLT6	2.17472	474	5	0.10149	0.11603	1	2070	1	-1.6393	990.545
RUFY2	2.47875	335	5	0.16286	0.16947	1	2931	1	-0.99684	990.901
TFG	0.765376	2718	5	0.008088	0.016494	0.815732	362	2	-6.3071	991.925
PCP4	1.94309	613	2	0.069711	0.070366	0.978267	1609	1	-2.9844	993.135
IFNL2	1.81099	719	2	0.052832	0.053959	0.956393	1378	1	-3.2665	995.38
ZNF711	1.37815	1172	5	0.024654	0.044934	0.944438	849	1	-4.9515	997.511
SLFN12L	2.3719	378	5	0.14313	0.15191	1	2644	1	-2.4425	999.716
TXNDC16	1.57479	933	5	0.03252	0.058235	0.964903	1072	2	-3.6375	1000.09
IL23R	1.07561	1703	5	0.015333	0.029042	0.889144	590	2	-4.394	1002.38
CEP70	2.32487	398	4	0.1354	0.13855	1	2533	1	-2.5827	1004.06
LPA	1.2826	1320	5	0.021844	0.040175	0.938168	767	2	-4.9415	1006.2
CDK15	2.77605	230	5	0.25761	0.25815	1	4432	1	-0.36378	1009.63
SLFN13	1.78672	739	5	0.053071	0.075905	0.979524	1381	1	-3.9974	1010.23
C10orf105	0.447377	4558	5	0.0038649	0.0090405	0.729804	224	2	-5.4633	1010.44
MAP3K6	2.79565	225	5	0.26427	0.26474	1	4550	1	-0.32255	1011.81
FAM218A	2.00253	564	5	0.084465	0.10161	1	1816	1	-2.0143	1012.04
DEFB121	2.06359	531	3	0.093132	0.095355	1	1942	1	-3.3033	1015.48
CSNK1A1	0.651709	3262	5	0.0067155	0.014095	0.790768	317	2	-4.988	1016.88
TRAPPC10	2.20737	445	5	0.12122	0.13289	1	2331	1	-1.5665	1018.48
MPP7	1.06138	1745	5	0.015545	0.02941	0.889831	595	1	-4.0525	1018.96
C9orf116	1.68097	821	5	0.044444	0.068937	0.978267	1269	1	-2.6864	1020.71
INA	2.71621	249	5	0.24228	0.24314	1	4192	1	-0.49023	1021.67
SLC35E3	2.34645	392	5	0.14456	0.15319	1	2665	1	-1.2729	1022.1
CPA2	0.828708	2460	5	0.0099823	0.019748	0.830636	425	2	-6.1694	1022.5
ZNF799	1.82813	708	2	0.060307	0.061201	0.968903	1479	1	-3.2276	1023.29
ZBED6CL	1.32238	1259	5	0.024162	0.044105	0.944438	835	2	-3.4591	1025.31
RERE	0.921496	2153	5	0.012	0.023286	0.85266	490	2	-5.7795	1027.12
WFS1	0.516438	4076	5	0.0051479	0.011328	0.77838	259	1	-5.2741	1027.46
SPRED2	2.2905	406	4	0.14075	0.14355	1	2610	1	-1.3933	1029.4
TGFBR1	1.50278	1013	5	0.031761	0.056951	0.96371	1050	2	-3.5083	1031.33
AEBP2	0.498967	4205	5	0.0049813	0.011029	0.772411	253	1	-6.6452	1031.44
SNCG	1.61736	893	5	0.039918	0.065254	0.977429	1193	1	-2.8172	1032.16
MKX	1.67883	826	5	0.046217	0.070364	0.978267	1294	1	-2.7184	1033.85
GOLGA8M	2.18594	460	1	0.12093	0.12079	1	2324	0	-1.6139	1033.94
LYZL1	2.29553	404	4	0.14397	0.14649	1	2658	1	-1.3792	1036.26
SEPHS1	2.60496	289	5	0.21335	0.21552	1	3728	1	-0.72521	1037.97
NXNL2	1.78877	734	4	0.059501	0.071094	0.978476	1468	1	-2.4619	1038.03
RAD54B	1.0561	1761	6	0.016119	0.031385	0.906663	612	1	-5.0271	1038.14
GLRA2	0.898505	2224	5	0.011905	0.023105	0.85266	485	1	-6.0172	1038.58
AVPR1A	2.30553	402	5	0.14795	0.15614	1	2715	1	-1.3596	1044.72
HIST1H2AL	2.18869	459	3	0.1247	0.12525	1	2383	1	-1.6549	1045.85
SYT17	1.29792	1295	5	0.024577	0.044813	0.944438	845	2	-3.5216	1046.08
FZD8	2.04602	538	5	0.1	0.11477	1	2049	1	-1.9081	1049.93
FERMT1	2.50459	323	5	0.19364	0.19724	1	3414	1	-0.9386	1050.11
SPN	1.94513	609	5	0.084517	0.10166	1	1817	1	-2.125	1051.93
FGF8	1.44574	1088	5	0.03067	0.055161	0.956662	1023	2	-3.2063	1055
TMCO4	1.15276	1523	5	0.020228	0.037418	0.921526	733	2	-3.8317	1056.58
B3GNT7	1.5458	961	5	0.037378	0.0632	0.96993	1162	1	-3.0187	1056.73
GPR107	1.9493	603	5	0.086956	0.10373	1	1853	1	-2.3225	1057.05
RAI1	0.494007	4239	5	0.0054424	0.011865	0.786382	267	2	-5.2516	1063.87
CDKN1A	1.00514	1896	5	0.015624	0.029545	0.889831	597	2	-4.135	1063.91
SMCR8	2.54108	311	5	0.20782	0.21035	1	3643	1	-0.86116	1064.41
TMEM229A	2.3847	373	4	0.17011	0.171	1	3039	1	-1.1914	1064.68
SHROOM4	2.41165	365	5	0.17483	0.18009	1	3112	1	-1.1371	1065.78
DPPA5	0.638991	3331	5	0.0075201	0.015485	0.81015	343	2	-5.0149	1068.89
OPALIN	1.51659	991	7	0.036846	0.066149	0.977429	1154	2	-4.037	1069.4
TRIM35	1.32385	1252	5	0.02722	0.049343	0.948512	925	1	-3.6773	1076.15
FOPNL	1.87497	666	5	0.079883	0.097752	1	1756	1	-3.7817	1081.43
HOXD13	2.38811	371	5	0.1776	0.18261	1	3162	1	-1.1894	1083.1
RHPN2	2.60648	288	4	0.23477	0.23446	1	4074	0	-0.72131	1083.2
TMEM61	2.04499	541	5	0.10832	0.12183	1	2170	1	-1.9132	1083.5
ANGPTL5	1.94955	600	4	0.09437	0.10159	1	1960	1	-3.5957	1084.44
IRAK3	2.09464	515	5	0.11825	0.13041	1	2287	1	-1.8094	1085.27
IP6K1	2.06359	531	5	0.11264	0.12548	1	2219	1	-3.3033	1085.49
EFCAB11	1.56569	941	9	0.044368	0.081769	0.986081	1267	2	-4.4978	1091.9
RPH3AL	2.48418	332	5	0.2067	0.20931	1	3626	1	-0.97994	1097.19
SH3KBP1	0.232173	6461	5	0.0027018	0.0069615	0.65267	187	1	-5.9978	1099.18
CNIH3	0.414105	4821	5	0.0049148	0.010906	0.771559	251	2	-5.8051	1100.03
WDYHV1	1.47267	1054	6	0.037929	0.067553	0.977429	1167	2	-4.7299	1109.06
BAX	1.02101	1863	5	0.018001	0.033656	0.917996	661	2	-4.1794	1109.7
ZBTB7A	2.80149	222	5	0.32266	0.32302	1	5562	0	-0.3095	1111.2
HK1	2.55349	306	5	0.23394	0.235	1	4064	1	-0.83439	1115.16
PPARGC1B	0.50511	4163	5	0.0063427	0.013455	0.790768	300	2	-5.42	1117.54
TM7SF3	0.658889	3225	5	0.0089188	0.01791	0.822477	389	1	-4.8952	1120.06
AOC2	2.03497	542	5	0.12027	0.1321	1	2316	1	-1.9348	1120.39
C17orf59	0.732528	2874	5	0.010361	0.020405	0.832602	437	2	-4.7716	1120.69
C21orf62	1.17432	1495	5	0.024508	0.044689	0.944438	843	2	-3.7829	1122.62
ACTL7B	2.04564	539	5	0.12218	0.1337	1	2345	1	-1.9076	1124.26
FBXO40	0.873549	2296	5	0.014251	0.027166	0.88541	552	2	-4.6381	1125.79
C2orf68	0.87508	2291	5	0.014499	0.02759	0.886477	559	1	-4.4567	1131.67
VWA5A	2.20053	451	5	0.15694	0.16418	1	2842	1	-2.9362	1132.14
C4A	2.55228	307	3	0.24147	0.24108	1	4179	0	-0.83747	1132.68
GPX6	-0.180053	11165	5	0.0013656	0.003861	0.599181	115	1	-6.8691	1133.13
ZSCAN5B	1.07119	1713	5	0.020931	0.038614	0.925192	751	1	-5.638	1134.22
IFI27L1	2.73321	243	5	0.30675	0.30708	1	5295	0	-0.45502	1134.32
ZER1	1.14488	1542	5	0.02427	0.044286	0.944438	837	2	-3.8451	1136.07
BATF2	2.47344	343	4	0.21625	0.21591	1	3775	1	-1.0039	1137.9
POC1B	0.339697	5443	5	0.0043701	0.0099128	0.747566	238	1	-6.5101	1138.17
METAP1	1.58333	922	5	0.054778	0.077286	0.979524	1411	1	-2.9679	1140.59
2005-09-01	0.361173	5256	5	0.0047591	0.010612	0.77099	248	1	-5.5238	1141.7
OPTN	1.69285	812	5	0.069663	0.089433	0.995011	1608	1	-2.6658	1142.67
TGIF2	2.5898	295	5	0.25818	0.25872	1	4443	1	-0.75736	1144.85
ZNF624	2.4224	360	5	0.20879	0.21125	1	3662	1	-2.2873	1148.18
MIEF1	2.77272	231	5	0.33398	0.33443	1	5753	0	-0.37061	1152.8
SOX8	0.176658	6996	5	0.0028131	0.0071612	0.660916	190	1	-6.0356	1152.93
SEMA3G	1.79062	732	5	0.08488	0.10197	1	1821	1	-2.4504	1154.54
CTU2	2.24768	426	5	0.17612	0.18123	1	3132	1	-1.4811	1155.09
TMEM155	1.43231	1113	5	0.040242	0.065527	0.977429	1199	1	-3.2139	1155.2
CUTC	2.46715	346	5	0.22174	0.2234	1	3862	1	-1.0216	1155.96
PDE6G	2.17699	471	5	0.15674	0.164	1	2839	1	-1.652	1156.36
GNAT1	1.61664	896	5	0.060999	0.082367	0.98616	1494	1	-2.8262	1156.99
KPNA5	0.720359	2937	5	0.010966	0.021479	0.837443	456	1	-6.4048	1157.27
LIPF	0.312488	5694	5	0.0042704	0.0097517	0.747566	236	2	-6.9935	1159.22
EHF	0.226861	6501	5	0.0033322	0.0080962	0.691544	207	2	-7.4658	1160.05
RICTOR	2.22229	438	5	0.17234	0.17789	1	3073	1	-1.5435	1160.16
IRS1	2.28923	407	5	0.18804	0.19209	1	3320	1	-1.4133	1162.43
ALKBH5	1.31157	1274	5	0.032229	0.057747	0.964039	1061	1	-3.4876	1162.63
PBX3	1.31255	1272	5	0.032273	0.057823	0.964039	1063	2	-3.5433	1162.81
HRK	0.0107262	8911	5	0.0018857	0.0052929	0.605724	152	2	-7.9267	1163.82
ITGA7	0.40277	4898	5	0.0056477	0.012229	0.789718	277	1	-5.5144	1164.79
OXTR	2.09654	509	5	0.14476	0.15337	1	2667	1	-1.8015	1165.12
LSM14B	0.490109	4264	5	0.0068144	0.014267	0.795129	319	2	-5.2839	1166.28
CAPZA2	2.14452	487	5	0.15363	0.16127	1	2796	1	-3.0371	1166.9
RASSF4	2.67736	259	5	0.30517	0.30548	1	5269	0	-0.57323	1168.19
KIR2DL3	1.6169	895	2	0.063353	0.064149	0.972887	1525	1	-3.6763	1168.28
APOLD1	2.14364	489	5	0.15377	0.16139	1	2799	1	-1.7013	1169.92
UFSP1	0.599948	3574	5	0.008808	0.017722	0.822477	383	1	-5.4101	1169.98
HSPA8	1.52853	982	4	0.054206	0.066599	0.977429	1403	1	-3.2187	1173.77
INCA1	1.72793	782	4	0.081085	0.089953	0.995011	1770	1	-2.5904	1176.49
CMIP	0.632992	3371	5	0.0096384	0.019155	0.82731	411	1	-5.0276	1177.06
PRUNE2	2.44097	353	5	0.22634	0.22773	1	3937	1	-1.0771	1178.88
LRRC37A3	2.19564	454	2	0.17166	0.17147	1	3062	0	-2.3895	1179.05
OTX1	1.23823	1382	5	0.030213	0.054381	0.956393	1008	2	-3.6368	1180.28
LEPREL4	2.49352	325	5	0.24869	0.24941	1	4287	1	-0.99	1180.37
DHFR	2.04516	540	3	0.14024	0.14023	1	2602	1	-3.192	1185.36
FCRL4	1.26328	1343	5	0.031683	0.056829	0.96371	1048	2	-3.606	1186.37
INHBC	-0.00422868	9094	5	0.0019036	0.0053369	0.605724	155	2	-6.6917	1187.25
FOXS1	2.52657	316	5	0.26025	0.26073	1	4480	1	-0.89197	1189.82
FNDC1	1.11809	1597	5	0.025965	0.047128	0.946789	887	1	-3.8989	1190.18
LIPA	1.3448	1229	5	0.036783	0.062758	0.969155	1153	1	-5.0271	1190.39
ADAM8	2.18026	466	4	0.171	0.17185	1	3050	1	-1.6246	1192.18
SPTY2D1	0.15839	7191	5	0.0031469	0.0077513	0.686797	198	1	-7.612	1193.24
LMCD1	-0.118292	10425	9	0.0016551	0.0056366	0.611645	137	1	-6.6586	1195.08
PLEKHG6	0.668088	3179	5	0.010745	0.021088	0.832602	450	1	-4.9533	1196.06
ULK2	2.02359	548	5	0.14076	0.14989	1	2611	1	-1.9638	1196.17
ZNF568	1.10785	1618	9	0.025935	0.054383	0.956393	886	2	-4.2451	1197.31
GLUD2	1.40133	1140	5	0.043906	0.068498	0.978267	1261	1	-4.8989	1198.97
CAMK2N2	1.55808	953	5	0.062853	0.083884	0.988742	1518	1	-2.9513	1202.77
CRIP2	2.54709	309	4	0.27281	0.27242	1	4698	0	-0.84863	1204.86
RHBDF2	1.53265	972	5	0.061688	0.082909	0.987138	1502	1	-3.0224	1208.28
TBX5	1.87005	672	5	0.10873	0.12216	1	2176	1	-2.2862	1209.24
ATP9B	2.61503	286	5	0.2973	0.29764	1	5132	0	-0.71253	1211.51
GRM5	1.10092	1632	5	0.026413	0.047894	0.947465	902	2	-5.229	1213.29
KLHL29	2.62921	281	5	0.30371	0.30402	1	5240	0	-0.67335	1213.44
DNAJC25	0.638342	3333	5	0.010489	0.020635	0.832602	442	2	-4.9458	1213.75
PRX	1.13134	1576	5	0.02754	0.049884	0.950981	935	2	-3.8498	1213.9
AP1AR	1.2076	1434	5	0.030978	0.055676	0.960951	1029	1	-5.3352	1214.74
NEK4	1.06395	1733	5	0.024806	0.045176	0.945654	852	2	-5.6539	1215.12
DLG3	0.632675	3373	9	0.010369	0.026956	0.88541	438	3	-5.3405	1215.47
GABRP	0.839267	2425	5	0.016088	0.030385	0.898186	611	2	-4.711	1217.24
RHOA	0.539193	3930	5	0.0085197	0.017239	0.817418	378	2	-5.269	1218.83
NPHS1	1.04967	1780	5	0.024201	0.044185	0.944438	836	2	-4.0495	1219.87
SIGLEC5	1.08304	1676	5	0.02602	0.04722	0.946789	889	1	-4.0067	1220.64
EPHA7	1.7358	776	5	0.091562	0.10758	1	1921	1	-2.5976	1220.94
MAGIX	2.52871	315	5	0.27533	0.27571	1	4739	0	-0.88651	1221.8
BCAS3	0.746762	2813	5	0.013673	0.026172	0.880642	533	2	-4.8294	1224.47
MTPN	0.641186	3323	5	0.010788	0.021162	0.832602	453	2	-5.0102	1226.91
FAM198A	0.487486	4282	5	0.0077586	0.015902	0.811058	352	2	-5.2758	1227.71
CST9L	1.6037	905	5	0.073552	0.092583	0.99742	1670	1	-2.8603	1229.37
HEG1	0.75912	2750	5	0.014204	0.027093	0.88541	550	2	-4.8032	1229.84
TMEM184B	0.282369	5955	5	0.0050002	0.011055	0.772411	254	2	-5.8122	1229.87
HIGD1A	2.28086	411	3	0.21107	0.21071	1	3695	0	-2.7104	1232.33
KHDRBS2	0.675491	3132	5	0.011907	0.023109	0.85266	486	2	-4.9804	1233.76
SEC61B	2.35361	385	5	0.22738	0.22872	1	3958	1	-1.2562	1234.44
POLDIP3	-0.712559	16822	5	0.00097556	0.0027865	0.54859	91	1	-9.4608	1237.26
LRRC16B	1.92235	634	4	0.1277	0.13146	1	2420	1	-2.1771	1238.66
CYP2A13	1.15173	1527	5	0.030126	0.054236	0.956393	1005	2	-3.8278	1238.8
MPC2	1.48445	1040	5	0.060309	0.081794	0.986081	1480	1	-3.1084	1240.64
ZNF705G	1.78672	739	3	0.10254	0.10428	1	2087	1	-3.9974	1241.89
LILRA6	1.71388	795	3	0.092976	0.095213	1	1940	1	-2.6898	1241.89
DLEU7	0.921947	2151	5	0.019892	0.036845	0.921526	718	2	-4.3474	1242.75
C8B	1.78678	738	5	0.10302	0.11727	1	2094	1	-2.471	1243.13
MLC1	1.46679	1059	5	0.058876	0.080617	0.986081	1461	1	-3.8936	1243.86
FOXI2	1.69032	816	5	0.09027	0.10655	1	1902	1	-2.818	1245.81
CD82	0.557739	3824	5	0.009417	0.018747	0.823712	406	1	-5.1274	1246.01
TROAP	1.42118	1123	5	0.053177	0.075994	0.979524	1383	1	-3.2502	1246.24
FEZF2	2.55947	303	5	0.29725	0.2976	1	5131	0	-0.82058	1246.87
UCK1	0.0129329	8891	5	0.0022009	0.0060673	0.627717	175	1	-6.4614	1247.37
GPR26	2.57877	300	4	0.30041	0.29997	1	5191	0	-0.78077	1247.92
GPR78	1.13835	1560	5	0.029909	0.05386	0.956393	1001	2	-3.8589	1249.62
BCL7A	2.46977	345	5	0.26357	0.26405	1	4537	1	-1.0113	1251.11
IFIT1	1.40112	1149	5	0.052216	0.075211	0.979524	1364	1	-3.2863	1251.89
POU3F3	2.00569	559	5	0.15426	0.16184	1	2805	1	-1.9932	1252.2
TRNP1	2.39647	368	5	0.24714	0.24788	1	4264	1	-1.1665	1252.66
SUGP2	0.500594	4195	5	0.0084758	0.017167	0.817418	375	1	-5.3076	1254.24
PALD1	1.70472	806	5	0.093987	0.10962	1	1952	1	-2.7093	1254.32
HTR7	1.08206	1678	5	0.027602	0.049993	0.950981	938	1	-4.0009	1254.58
AGFG1	0.424374	4736	5	0.0072011	0.014938	0.804832	333	1	-7.0429	1255.82
CYB5D2	0.851511	2379	7	0.018031	0.036196	0.921526	663	2	-4.5383	1255.9
MAP4	0.101421	7785	7	0.0032356	0.0089316	0.729291	203	1	-7.7335	1257.12
PHLPP1	1.69642	809	5	0.09409	0.1097	1	1954	1	-2.6527	1257.29
AUNIP	0.918298	2166	5	0.020128	0.037252	0.921526	730	2	-4.3653	1257.45
DUSP18	1.06118	1746	5	0.026618	0.048262	0.948025	908	2	-4.0451	1259.11
PARP8	0.558671	3811	5	0.0097491	0.019358	0.827744	416	1	-5.1577	1259.12
TSPAN15	1.27825	1326	5	0.040296	0.065569	0.977429	1200	1	-3.554	1261.43
SLC46A3	1.55977	945	4	0.07462	0.084249	0.988948	1685	1	-3.0967	1261.87
MYH13	1.82475	711	5	0.11462	0.12725	1	2242	1	-2.3789	1262.56
FAM170A	0.990332	1946	5	0.023669	0.043277	0.943177	821	1	-5.0753	1263.99
ADH1A	1.72588	787	5	0.099026	0.1139	1	2035	1	-2.611	1265.52
ANO10	0.646678	3289	5	0.011929	0.023152	0.85266	487	2	-5.0414	1265.6
C17orf58	-0.037435	9502	8	0.0020696	0.0061833	0.631572	169	3	-8.0292	1267.22
BICC1	0.962853	2038	5	0.02256	0.041376	0.938168	788	2	-4.3026	1267.26
C1orf63	0.565112	3771	5	0.010002	0.019784	0.830636	426	2	-6.7402	1267.46
DNAJC12	0.32315	5598	8	0.0059921	0.015914	0.811058	287	3	-7.2596	1267.53
NUFIP2	1.3496	1220	5	0.048095	0.071885	0.979524	1320	1	-3.4155	1269.02
ABHD10	0.96369	2031	5	0.022629	0.0415	0.938168	793	1	-5.8745	1269.09
DPY19L1	1.85182	683	5	0.12333	0.1347	1	2364	1	-3.8387	1270.67
KRTAP1-5	1.1061	1622	3	0.02983	0.037556	0.921526	997	1	-3.9144	1271.67
ACKR3	2.07852	523	5	0.17373	0.17913	1	3093	1	-1.8369	1271.86
SHE	1.49687	1020	5	0.067978	0.088031	0.995011	1586	1	-3.1225	1271.9
THEM4	1.74652	766	5	0.10455	0.11861	1	2114	1	-4.0943	1272.53
RELL1	1.12411	1588	5	0.030572	0.054986	0.956393	1020	2	-5.5209	1272.7
RABEP2	0.36644	5214	5	0.0066465	0.013983	0.790768	311	1	-5.5209	1273.4
PYCRL	1.90676	642	5	0.13507	0.14487	1	2528	1	-2.2069	1273.96
DBP	1.48894	1035	5	0.066817	0.087093	0.993981	1569	1	-3.1055	1274.33
FAM24B	0.352276	5329	5	0.0064801	0.013683	0.790768	305	1	-5.7437	1274.89
HSF2	0.729129	2893	5	0.014664	0.027873	0.886477	563	1	-5.6462	1276.23
MAN2B1	0.389975	5013	5	0.0070902	0.014764	0.802952	327	2	-5.5141	1280.33
TMEM80	0.707412	2987	5	0.014196	0.027082	0.88541	549	2	-4.8115	1280.57
SOX1	-0.590703	15821	5	0.0011984	0.0034014	0.58439	104	1	-9.2029	1282.73
COL4A5	2.16751	477	5	0.19646	0.19976	1	3461	1	-1.6898	1284.87
CCDC179	2.12138	499	2	0.187	0.18685	1	3310	0	-2.5309	1285.18
CDIP1	2.20176	450	5	0.20953	0.21192	1	3673	1	-1.5802	1285.63
DOCK5	1.09893	1640	5	0.030224	0.054407	0.956393	1010	2	-3.9652	1287.01
C10orf129	1.13391	1566	5	0.032162	0.057627	0.964039	1059	2	-3.9221	1287.79
SLC23A2	2.2251	437	5	0.21859	0.22044	1	3813	1	-1.5324	1290.85
FAM53B	2.48685	328	5	0.29426	0.29462	1	5081	0	-0.97938	1290.96
ARL14EPL	0.989022	1949	5	0.025045	0.045586	0.946789	857	2	-5.8189	1292.4
ABI3	0.782774	2636	5	0.017086	0.032083	0.911664	634	2	-4.6519	1292.76
ZNF703	1.58372	921	5	0.084413	0.10158	1	1815	1	-2.91	1292.91
CXCR1	0.627207	3407	5	0.012016	0.023313	0.85266	491	1	-5.0827	1293.38
CCDC81	0.456198	4499	5	0.008365	0.016998	0.817418	372	1	-6.9746	1293.69
GPR27	0.872515	2300	5	0.020073	0.037161	0.921526	728	2	-4.4519	1293.99
AFAP1L2	2.21587	439	5	0.21882	0.22066	1	3817	1	-1.5492	1294.47
PIAS4	0.730773	2885	5	0.015077	0.028584	0.889144	582	2	-4.7753	1295.79
SORCS3	1.09758	1642	5	0.030706	0.055218	0.956722	1024	1	-3.952	1296.69
DNASE2B	1.65829	841	8	0.097348	0.14843	1	2007	1	-3.9427	1299.19
HIF3A	0.946486	2082	5	0.023302	0.042656	0.941303	811	2	-4.2675	1299.42
MDM2	1.48925	1030	5	0.07182	0.091159	0.995011	1643	1	-4.6978	1300.88
SNTA1	1.14001	1554	5	0.033043	0.059179	0.964903	1090	1	-5.4856	1301.48
RPH3A	0.553331	3845	5	0.010469	0.020594	0.832602	441	2	-5.3178	1302.17
ZNHIT3	1.17399	1497	6	0.035373	0.063449	0.970444	1134	2	-3.8023	1302.92
ZNF648	1.55948	952	5	0.082384	0.099862	1	1788	1	-2.9538	1304.67
SLC39A12	1.38964	1156	5	0.059938	0.081487	0.986081	1473	1	-4.9255	1304.91
SNX6	2.3719	378	4	0.26187	0.26147	1	4507	0	-2.4425	1305.24
ELMOD1	0.730624	2886	5	0.01538	0.029118	0.889831	592	1	-4.8636	1307.1
ELFN1	1.98385	576	5	0.16624	0.17244	1	2983	1	-2.0423	1310.8
PTPRE	1.72189	792	5	0.10924	0.12261	1	2180	1	-2.6066	1313.99
TM4SF5	1.93959	615	5	0.15499	0.16247	1	2815	1	-2.1331	1315.76
SCP2D1	1.88171	659	5	0.14214	0.15108	1	2629	1	-2.2665	1316.25
PGBD3	1.1286	1581	5	0.033297	0.059604	0.965063	1097	2	-3.8909	1316.95
PLA2G2F	1.36966	1188	5	0.059088	0.080794	0.986081	1462	1	-3.3921	1317.9
ITIH2	2.23951	431	5	0.23232	0.23342	1	4037	1	-2.8277	1319.07
PAFAH1B2	1.30519	1283	5	0.051682	0.074787	0.979524	1357	1	-3.8993	1319.48
GYPE	1.76632	754	1	0.11976	0.11969	1	2310	0	-4.0467	1319.75
SFTPA1	1.74529	769	4	0.11653	0.12134	1	2266	1	-2.5955	1320.06
RGMB	2.26268	420	5	0.23996	0.24082	1	4157	1	-1.4619	1321.34
TFDP3	0.225628	6519	5	0.0054523	0.011882	0.786382	268	2	-6.2049	1321.78
TBATA	2.10218	507	5	0.1958	0.19916	1	3449	1	-1.7988	1322.36
C10orf35	1.96091	593	5	0.16431	0.17074	1	2955	1	-2.1002	1323.75
PCDHB12	0.035202	8605	5	0.0032582	0.0079664	0.689475	204	1	-6.4143	1324.92
POTEE	1.56576	940	2	0.088101	0.088352	0.995011	1869	1	-3.7828	1325.47
CLDN16	1.00155	1917	5	0.027051	0.049035	0.948512	920	2	-4.1647	1328.02
HDAC8	0.0571422	8329	10	0.0035078	0.010657	0.77099	212	1	-7.6356	1328.81
ABAT	0.520756	4052	5	0.010358	0.0204	0.832602	436	1	-5.308	1329.16
CYP4Z1	1.94955	600	5	0.16368	0.17017	1	2946	1	-3.5957	1329.51
CDS2	0.980629	1984	5	0.026129	0.047397	0.946789	891	1	-4.5977	1329.57
FBXO18	0.987585	1960	5	0.026536	0.048112	0.947568	905	2	-4.1699	1331.84
UBAC2	0.0295144	8680	5	0.0033138	0.0080692	0.691544	205	1	-7.8867	1333.94
CYS1	1.63944	864	5	0.10087	0.11551	1	2061	1	-2.7809	1334.43
SDCCAG8	0.823622	2476	5	0.019946	0.03694	0.921526	721	2	-6.1805	1336.11
SLC6A13	1.02887	1842	9	0.028786	0.058592	0.964903	970	1	-5.1914	1336.69
SPARCL1	2.067	528	5	0.19191	0.19566	1	3385	1	-1.8749	1336.89
TOMM20L	0.920579	2161	5	0.023998	0.043829	0.944438	828	1	-4.4608	1337.65
OLA1	0.760739	2735	5	0.017915	0.033519	0.917996	655	2	-6.3172	1338.44
RHOBTB1	1.38687	1162	5	0.064758	0.08542	0.990229	1542	1	-3.3088	1338.58
WFIKKN2	1.89608	651	5	0.15079	0.15871	1	2756	1	-2.2282	1339.46
CIB3	0.434992	4653	5	0.0088634	0.017822	0.822477	386	1	-5.419	1340.17
AMN	2.47742	337	4	0.30873	0.30822	1	5330	0	-0.99482	1340.23
TMEFF2	1.89349	653	5	0.15064	0.15857	1	2754	1	-3.0371	1341.03
LCE1C	1.86408	673	1	0.14546	0.14532	1	2678	0	-2.3044	1342.5
GSTO1	0.905919	2202	5	0.023662	0.043266	0.943177	820	2	-4.4231	1343.74
RFPL3	1.35299	1214	4	0.061034	0.072399	0.979524	1495	1	-3.4176	1347.19
TEX29	1.07106	1719	5	0.032151	0.057605	0.964039	1057	2	-3.9883	1347.96
RASSF7	2.14691	486	5	0.21487	0.21695	1	3750	1	-1.6955	1350
KRTAP5-2	0.536915	3944	4	0.011129	0.02094	0.832602	463	1	-5.3353	1351.32
NXPH1	-0.314883	12780	5	0.0017713	0.0049546	0.605724	143	2	-8.0297	1351.87
GALK2	0.793879	2592	5	0.019614	0.036348	0.921526	707	1	-5.8582	1353.71
CNGA4	0.875939	2288	5	0.022958	0.042069	0.940097	801	1	-4.4866	1353.77
LHFPL2	0.791614	2600	5	0.019559	0.036256	0.921526	705	1	-4.6083	1353.88
CDR2L	0.336205	5476	5	0.007285	0.015079	0.80552	335	2	-5.6984	1354.42
XPNPEP2	0.0342932	8615	5	0.003515	0.0084196	0.709054	213	2	-6.7194	1354.62
TECRL	1.21156	1426	5	0.045788	0.070028	0.978267	1287	1	-3.7753	1354.72
FAM115C	1.43262	1112	5	0.07245	0.091662	0.996826	1651	1	-3.234	1354.96
NPAS1	2.18438	461	5	0.2292	0.23046	1	3987	1	-1.6196	1355.73
RNF215	1.79677	731	5	0.13442	0.14432	1	2520	1	-2.4366	1357.25
SCG2	0.137628	7404	5	0.0048114	0.010707	0.77099	249	2	-7.6563	1357.79
SKA3	0.177243	6993	5	0.0053145	0.011631	0.781273	264	1	-6.114	1358.73
COX7C	1.89155	656	2	0.15503	0.15491	1	2816	0	-3.0737	1359.15
DPCD	2.28086	411	5	0.26147	0.26197	1	4498	1	-2.7104	1359.66
DZIP3	0.962978	2037	5	0.026729	0.04847	0.948025	910	1	-4.4478	1361.5
SF3B1	1.15629	1516	5	0.041429	0.066474	0.977429	1223	1	-5.4494	1361.64
APBA1	2.28763	408	5	0.26414	0.2646	1	4547	1	-1.3954	1362.05
CHEK2	0.809163	2535	5	0.020218	0.0374	0.921526	732	2	-4.6279	1362.21
CR1L	1.20252	1443	5	0.045841	0.070074	0.978267	1288	1	-3.7637	1363.3
C10orf126	1.54569	962	5	0.092337	0.10822	1	1934	1	-2.9707	1364
HS3ST5	1.55977	945	5	0.095377	0.11079	1	1977	1	-4.5348	1366.84
AIMP2	1.06717	1727	5	0.032891	0.05891	0.964903	1083	2	-4.1078	1367.6
SLC2A6	0.334027	5497	5	0.0074229	0.015313	0.806019	341	1	-5.6323	1369.12
ZNF419	0.184707	6919	6	0.0055084	0.013671	0.790768	271	1	-6.7886	1369.32
NR1H4	0.694842	3045	5	0.016316	0.030769	0.903582	616	1	-5.2081	1369.57
MEOX2	1.09328	1650	5	0.0357	0.061869	0.968903	1140	1	-4.1702	1371.5
CYFIP1	1.00866	1885	5	0.029866	0.053776	0.956393	999	2	-5.7757	1372.27
MCCC2	1.61909	888	5	0.10496	0.11898	1	2121	1	-2.8267	1372.39
TMEM38A	1.96097	592	5	0.17889	0.18374	1	3186	1	-2.0947	1373.36
TOM1	0.882076	2274	5	0.024063	0.043934	0.944438	830	2	-4.4237	1373.83
AGAP5	1.83478	697	1	0.14747	0.14733	1	2708	0	-2.3614	1373.85
HAAO	1.05387	1769	5	0.032341	0.057935	0.964039	1067	2	-4.0605	1373.87
DNTT	1.25351	1358	5	0.053498	0.07624	0.979524	1390	1	-5.2325	1373.91
DLGAP2	0.815974	2504	5	0.02104	0.038802	0.925192	755	1	-4.5515	1374.96
KCNA6	0.457116	4490	5	0.0099691	0.019725	0.830636	422	2	-5.5217	1376.51
EXD3	1.85724	680	5	0.15358	0.16122	1	2795	1	-2.3118	1378.62
MAML1	0.388578	5023	5	0.0085311	0.017255	0.817418	379	1	-7.1197	1379.75
FAM195B	2.20776	444	5	0.24892	0.24963	1	4291	1	-1.5641	1380.29
ZBTB33	2.09534	510	5	0.21561	0.21762	1	3761	1	-3.2199	1384.96
LRIG1	1.67415	832	5	0.11961	0.13155	1	2307	1	-2.6983	1385.43
C12orf75	1.81677	716	2	0.14619	0.14604	1	2690	0	-3.0843	1387.82
MAP7D1	1.1344	1564	4	0.041952	0.056122	0.961434	1233	1	-3.8705	1388.67
NSDHL	0.18264	6937	5	0.0057032	0.01232	0.789718	279	1	-6.1026	1391.19
DYDC2	1.14981	1531	4	0.045059	0.058748	0.964903	1275	1	-3.9324	1397.15
WDR46	0.674039	3135	5	0.016576	0.031218	0.904627	626	2	-6.0627	1400.9
TIGD7	0.394585	4970	5	0.009136	0.018264	0.823712	395	2	-5.6541	1401.12
IFT27	1.07119	1713	5	0.036567	0.062567	0.969155	1150	1	-5.638	1403.55
KMT2D	0.13392	7441	5	0.00537	0.011732	0.78425	265	2	-7.6642	1404.23
FAM150B	0.969936	2006	5	0.029237	0.052733	0.956393	983	1	-5.8608	1404.24
CCNYL1	2.16364	480	3	0.23786	0.23749	1	4118	0	-2.1384	1405.93
AREG	1.86195	674	5	0.1632	0.16976	1	2940	1	-2.3048	1407.68
CNR1	1.2891	1311	5	0.062377	0.08347	0.987138	1512	1	-3.9341	1407.92
PMCH	2.37725	374	4	0.30802	0.30749	1	5317	0	-1.2074	1410.16
MFSD9	1.17213	1502	5	0.048524	0.072244	0.979524	1324	1	-3.885	1410.19
FOXRED2	1.57628	930	5	0.10634	0.12014	1	2143	1	-2.9152	1411.73
IFNAR2	2.02498	545	5	0.21013	0.21247	1	3679	1	-1.9962	1416
RCOR3	2.16744	478	5	0.24255	0.24339	1	4197	1	-1.6513	1416.39
ITGA11	1.70988	798	5	0.13497	0.14478	1	2526	1	-3.4569	1419.77
MPHOSPH10	1.51584	996	4	0.098752	0.10541	1	2029	1	-3.8823	1421.58
METTL20	1.34828	1221	5	0.07308	0.092177	0.997218	1663	1	-3.485	1424.96
CECR6	0.515006	4089	9	0.012329	0.031656	0.907572	498	2	-5.2176	1427
CCDC63	0.657943	3229	5	0.016921	0.031806	0.908856	631	1	-6.5399	1427.41
LRRC43	1.14455	1543	5	0.04831	0.072079	0.979524	1322	1	-3.8384	1428.23
EMR3	0.152665	7252	5	0.0058142	0.012523	0.790768	282	1	-7.6242	1430.06
GTF2H2	1.43552	1106	2	0.086802	0.087078	0.993981	1850	1	-4.0596	1430.42
NUCB1	1.41987	1126	5	0.084621	0.10175	1	1818	1	-3.2566	1430.76
PAN3	1.58487	919	5	0.1135	0.12624	1	2229	1	-2.9075	1431.24
NAIF1	1.18676	1477	4	0.053393	0.065903	0.977429	1389	1	-3.7971	1432.32
GPR174	1.49303	1025	5	0.09692	0.11213	1	2002	1	-3.0887	1432.5
LAMC3	0.994371	1942	4	0.032151	0.047819	0.947015	1058	1	-4.2622	1433.4
MYO1C	0.937271	2111	5	0.029019	0.052373	0.956393	976	1	-4.5026	1435.39
FCHSD2	1.68028	823	5	0.13402	0.14397	1	2514	1	-2.6963	1438.41
AIPL1	0.899627	2219	6	0.027539	0.050485	0.951524	934	2	-4.3676	1439.63
L3MBTL2	1.49919	1019	5	0.099128	0.11398	1	2036	1	-3.1066	1440.38
VDAC2	2.09534	510	5	0.23565	0.23665	1	4084	1	-3.2199	1443.2
GSTK1	1.45414	1077	5	0.092698	0.10853	1	1937	1	-3.3246	1444.35
ELOVL2	1.62194	879	5	0.12404	0.13531	1	2374	1	-4.3897	1444.56
EXOC3L2	2.38807	372	5	0.32746	0.32788	1	5639	0	-1.1829	1448.35
UBE2D2	1.03938	1815	6	0.036928	0.065926	0.977429	1156	1	-5.3032	1448.5
ARHGEF39	-0.439947	14216	5	0.001856	0.0052038	0.605724	148	2	-8.8836	1450.51
PLA2G6	1.58143	923	4	0.11771	0.12244	1	2280	1	-2.9148	1450.67
PCDHB13	1.89894	644	5	0.18426	0.18864	1	3269	1	-3.7224	1450.94
MOB3A	1.72864	780	5	0.14707	0.15538	1	2700	1	-2.5844	1451.21
UGDH	0.307684	5749	5	0.008186	0.016675	0.815732	367	2	-5.8381	1452.54
CXorf40A	1.61829	891	4	0.12366	0.12784	1	2369	1	-3.0355	1452.85
PIK3IP1	1.68335	819	5	0.13844	0.14787	1	2579	1	-2.6973	1453.34
TRIM40	1.4812	1046	5	0.098872	0.11377	1	2032	1	-3.2023	1457.9
SH3GLB1	0.854717	2366	4	0.026392	0.043014	0.94149	901	1	-6.1128	1460.06
CLEC9A	1.19007	1468	5	0.058769	0.080539	0.986081	1460	1	-4.8787	1463.99
MYLPF	1.67258	834	4	0.13808	0.14106	1	2571	1	-4.2704	1464.31
SLC35D1	0.789046	2612	5	0.023779	0.043466	0.944438	823	2	-6.2557	1466.18
ITGB1BP2	1.64016	863	5	0.13268	0.14278	1	2497	1	-2.9963	1467.96
EPPIN-WFDC6	1.75352	761	2	0.15653	0.1564	1	2835	0	-2.5787	1468.82
BTRC	0.456198	4499	5	0.011665	0.022687	0.849087	480	2	-6.9746	1469.53
CYB5B	2.19555	455	5	0.27649	0.27685	1	4760	0	-1.5927	1471.67
NUDT7	1.1946	1458	6	0.060614	0.093789	1	1486	1	-3.7516	1471.93
CDH12	2.07051	526	4	0.23809	0.23775	1	4123	0	-1.8776	1472.65
KLF11	2.02488	546	5	0.22838	0.22969	1	3974	1	-1.9557	1473.03
P2RY10	2.37587	375	4	0.33861	0.33799	1	5824	0	-1.2131	1477.84
RMDN1	0.290839	5888	5	0.0083096	0.016893	0.817418	371	2	-6.0667	1477.99
BRD9	0.673934	3140	5	0.019285	0.035796	0.921526	697	1	-6.1694	1479.39
C1orf173	1.64096	862	5	0.13591	0.14561	1	2539	1	-2.7699	1479.4
SEZ6	2.24487	428	5	0.29671	0.29703	1	5120	0	-1.4898	1480.32
BHLHE22	0.492691	4250	5	0.013009	0.025024	0.86611	516	1	-6.8961	1480.88
PTBP1	0.626846	3411	5	0.017589	0.032941	0.917996	645	2	-6.6071	1483.27
SERPINA9	2.35307	386	5	0.33054	0.33094	1	5701	0	-1.2578	1483.44
PALM2	1.34756	1222	5	0.083321	0.10066	1	1802	1	-3.3976	1483.93
NANOGNB	1.94448	612	4	0.20511	0.20484	1	3599	1	-2.1381	1484.11
ENG	1.50148	1017	5	0.10858	0.12204	1	2172	1	-3.086	1486.24
ZNF268	0.9575	2047	19	0.032917	0.087325	0.994026	1084	2	-5.7611	1489.61
TTN	2.26447	419	5	0.30679	0.30711	1	5296	0	-1.4559	1489.64
HS3ST3A1	2.4075	367	4	0.35257	0.35191	1	6066	0	-1.1429	1492.05
TTC40	0.767648	2704	5	0.023877	0.043621	0.944438	824	2	-4.7158	1492.68
METTL21A	-0.183235	11211	5	0.0031695	0.0078025	0.686797	199	2	-6.8759	1493.65
CIDEB	2.10847	504	5	0.2577	0.25824	1	4434	1	-1.7789	1494.9
C8orf88	1.87497	666	5	0.19049	0.19434	1	3364	1	-3.7817	1496.8
ZNF44	1.38964	1156	4	0.092878	0.10028	1	1939	1	-4.9255	1497.16
LNX2	1.23266	1391	5	0.0704	0.090034	0.995011	1619	1	-3.6386	1500.68
SNCAIP	2.20304	448	5	0.2913	0.29164	1	5031	0	-1.5823	1501.3
HPS3	0.983409	1972	5	0.036025	0.062136	0.968903	1143	1	-4.2855	1501.33
MAPK8	1.46296	1060	5	0.10542	0.11936	1	2128	1	-4.7582	1501.89
DEFA5	0.959368	2043	5	0.03349	0.059916	0.965063	1105	2	-4.3364	1502.5
SPIN4	2.23951	431	5	0.30354	0.30386	1	5238	0	-1.7287	1502.52
NKIRAS2	1.30704	1281	7	0.08079	0.12227	1	1766	1	-3.4915	1504.08
C10orf54	2.17711	470	5	0.27976	0.28016	1	4821	0	-1.6361	1505.28
ASCL2	1.47506	1051	5	0.10746	0.12107	1	2157	1	-3.2153	1505.66
C10orf68	1.45018	1083	5	0.10374	0.11789	1	2103	1	-4.7874	1509.16
RAET1L	1.66144	838	2	0.14897	0.14879	1	2718	0	-2.8085	1509.2
DPCR1	1.10942	1611	5	0.054991	0.07747	0.979524	1414	1	-4.0181	1509.29
RUNDC3A	1.43416	1110	5	0.10041	0.11513	1	2053	1	-3.2187	1509.58
CCR2	0.45961	4471	5	0.012677	0.024448	0.857902	510	2	-5.4374	1510.04
MAGEA10	0.665944	3190	5	0.019793	0.036676	0.921526	715	2	-6.143	1510.25
CRNN	1.80774	720	5	0.17789	0.18285	1	3169	1	-3.9464	1510.52
HIPK3	0.104957	7753	5	0.0062027	0.013206	0.790768	295	1	-7.3982	1512.33
DENR	1.72237	791	3	0.16044	0.16006	1	2900	1	-3.3337	1514.56
AK5	0.0122723	8896	5	0.0050924	0.011225	0.774231	258	1	-7.9234	1514.98
SLC16A13	1.81119	718	5	0.17951	0.18427	1	3198	1	-2.4117	1515.31
ALDH6A1	2.17453	475	5	0.28057	0.28095	1	4838	0	-1.6426	1515.93
TMEM260	1.12898	1579	5	0.058504	0.08033	0.986081	1456	1	-3.8676	1516.25
C1GALT1C1	0.922688	2147	5	0.032446	0.058113	0.964903	1071	1	-4.4563	1516.39
CDH7	-0.08429	10031	5	0.0039811	0.0092413	0.730611	230	1	-7.8068	1518.92
TCTN1	0.537669	3938	5	0.015333	0.029042	0.889144	587	2	-5.1834	1520.4
KBTBD13	1.91799	636	5	0.20754	0.21009	1	3638	1	-2.1795	1521.11
CCNJ	1.86121	677	4	0.19398	0.19403	1	3421	1	-2.3032	1521.85
PDLIM5	0.779479	2643	14	0.025688	0.063322	0.970225	877	1	-5.7462	1522.47
DRG2	2.22824	434	5	0.30966	0.31002	1	5348	0	-1.5228	1523.49
EIF1AY	0.518271	4062	6	0.014852	0.029338	0.889831	572	2	-6.8411	1524.29
IL31RA	1.02731	1851	5	0.043368	0.068038	0.978267	1257	1	-4.1479	1525.35
HACE1	0.770791	2683	5	0.025437	0.046234	0.946789	868	2	-4.8565	1526.06
PDCL2	1.51291	1001	4	0.12122	0.12565	1	2329	1	-3.448	1526.87
CDC42EP2	2.02089	550	5	0.24505	0.24583	1	4239	1	-3.1314	1526.91
MAGED4B	1.74072	774	2	0.16927	0.1691	1	3024	0	-2.6399	1529.89
EFNA5	0.0930822	7881	5	0.0063137	0.013403	0.790768	298	1	-6.4857	1532.49
PRKCB	0.393965	4971	5	0.011446	0.022312	0.846824	473	2	-7.1081	1533.39
HFM1	-0.224755	11702	5	0.0031886	0.0078399	0.686797	201	2	-8.4273	1533.66
RABL2B	1.98008	579	5	0.23389	0.23496	1	4063	1	-2.0513	1533.78
ZC3HAV1	2.19123	456	5	0.29881	0.29911	1	5160	0	-1.6037	1533.94
SIRT3	0.616415	3476	5	0.018516	0.034535	0.917996	677	1	-5.0034	1534.03
UBXN2A	1.92377	627	5	0.21552	0.21754	1	3760	1	-3.6604	1535.42
THAP6	1.49202	1026	5	0.11926	0.13126	1	2300	1	-3.204	1536.16
C20orf78	1.85522	682	5	0.1965	0.1998	1	3462	1	-2.3147	1536.58
NAGLU	0.400947	4914	5	0.011736	0.022802	0.851188	481	2	-5.833	1537.41
CXCR2	0.317639	5644	5	0.009915	0.019636	0.830636	419	1	-5.7376	1537.8
GRIN2B	0.742636	2822	5	0.024468	0.044618	0.944438	840	2	-4.7064	1539.64
SLC26A7	0.868898	2311	5	0.030835	0.05543	0.958546	1027	2	-4.5705	1540.58
SSX2B	1.57479	933	1	0.13656	0.13642	1	2545	0	-4.4999	1540.94
TMEM123	0.86004	2346	5	0.030326	0.054575	0.956393	1013	1	-6.1012	1541.59
TMEM154	1.41322	1130	5	0.10379	0.11794	1	2104	1	-4.8718	1541.92
GPR84	0.530022	3996	5	0.015591	0.029489	0.889831	596	2	-5.3672	1543.25
MYL6	1.71078	797	4	0.16848	0.16944	1	3010	1	-2.627	1548.86
EIF4B	0.548792	3878	3	0.016389	0.025486	0.868934	619	1	-5.2057	1549.35
GNAZ	0.735426	2865	5	0.024329	0.044389	0.944438	838	2	-4.8534	1549.47
BAMBI	1.70855	799	5	0.16845	0.17447	1	3009	1	-4.185	1550.55
MRPL50	0.28658	5915	5	0.0094724	0.018846	0.823712	407	1	-7.3381	1551.58
TMEM184C	0.511695	4110	5	0.015333	0.029042	0.889144	586	2	-5.5387	1551.92
PXN	1.8606	678	5	0.20332	0.20616	1	3567	1	-2.3255	1555.13
PPP2CB	-0.365421	13382	5	0.0024236	0.0064545	0.631572	181	2	-7.4555	1556.32
HSP90B1	1.85182	683	4	0.20252	0.20229	1	3555	1	-3.8387	1558.22
ZNF528	1.40133	1140	5	0.10562	0.11954	1	2132	1	-4.8989	1559
PMAIP1	1.30849	1277	2	0.090635	0.090912	0.995011	1908	1	-4.3278	1560.93
ACOT4	1.13201	1569	5	0.065709	0.086192	0.992725	1554	1	-5.5033	1561.48
ACOX2	1.95727	596	5	0.23677	0.23776	1	4101	1	-2.1041	1563.39
C14orf39	1.55977	945	5	0.13923	0.14855	1	2589	1	-4.5348	1564.16
MLNR	2.03446	543	5	0.26213	0.2626	1	4513	1	-1.9368	1565.43
DGCR2	1.87827	663	5	0.21206	0.21434	1	3709	1	-2.2667	1568.14
IFLTD1	0.643536	3310	5	0.020711	0.038253	0.925192	743	1	-4.9783	1568.23
PDZD9	1.78672	739	5	0.18804	0.19209	1	3335	1	-3.6244	1569.89
POTEC	1.42326	1121	2	0.11079	0.11075	1	2199	1	-4.0845	1570.06
TCP10	1.41788	1127	5	0.11015	0.12337	1	2189	1	-3.2557	1570.67
NDRG2	1.00205	1907	5	0.046593	0.070645	0.978267	1301	1	-5.7903	1575.12
CACNG4	1.49189	1027	5	0.12754	0.13839	1	2417	1	-3.1024	1575.52
CCDC169	1.06751	1726	11	0.057149	0.10627	1	1442	2	-5.3743	1577.62
FTH1	1.54507	966	1	0.13908	0.13894	1	2586	0	-4.5689	1580.53
KCNK6	2.27238	416	5	0.34958	0.35003	1	6020	0	-1.4273	1582.5
FAM208B	0.566703	3766	5	0.018131	0.033895	0.917996	665	1	-5.2117	1582.53
NXT2	-0.21164	11547	8	0.0036081	0.0099975	0.747566	217	1	-7.7636	1582.94
STAT5A	1.49057	1029	5	0.12854	0.13923	1	2436	1	-3.1036	1583.24
PRKAR2B	2.00712	557	5	0.26182	0.2623	1	4505	1	-1.9962	1584.07
NANP	1.64892	855	5	0.1631	0.16968	1	2938	1	-4.0467	1584.93
NFU1	0.953882	2061	9	0.041234	0.077057	0.979524	1219	1	-5.2556	1585.04
SKIV2L	1.31916	1263	5	0.096149	0.11145	1	1990	1	-3.6129	1585.36
ZNF551	0.979927	1986	5	0.044336	0.068852	0.978267	1266	1	-4.2104	1585.65
NANOS1	1.54924	958	5	0.1418	0.1508	1	2625	1	-2.9767	1585.8
DOK3	1.59415	910	5	0.1525	0.16024	1	2775	1	-2.8706	1589.1
C1orf229	2.22706	435	4	0.33782	0.33719	1	5810	0	-1.5237	1589.76
PTPN3	-0.199102	11401	5	0.0038143	0.0089531	0.729291	222	1	-7.1708	1590.92
SVIP	2.94814	155	1	0.93191	0.93227	1	16341	0	-0.63645	1591.49
HLA-DQB2	0.721822	2932	5	0.025255	0.045905	0.946789	864	1	-4.7623	1591.62
STX12	1.34553	1228	5	0.10097	0.11559	1	2063	1	-3.5525	1591.65
UNC5C	1.93114	622	5	0.23516	0.23617	1	4079	1	-2.1608	1592.84
TFPI	0.0521067	8383	5	0.0064246	0.013592	0.790768	303	1	-7.8386	1593.75
E2F8	0.472612	4385	5	0.015037	0.028523	0.889144	580	2	-5.4099	1594.77
CCDC150	0.722696	2925	5	0.025528	0.0464	0.946789	871	2	-4.8804	1596.14
TRDMT1	2.19703	453	5	0.32734	0.32775	1	5636	0	-1.5908	1597.84
ORM2	2.13614	493	4	0.30109	0.30063	1	5202	0	-1.7181	1601.43
LPAR2	2.12533	496	5	0.30007	0.30039	1	5182	0	-1.7407	1603.21
BRAF	0.951367	2067	4	0.042557	0.056647	0.962944	1244	1	-4.3892	1603.54
C7orf63	0.808589	2538	5	0.030517	0.054884	0.956393	1016	2	-6.2132	1605.8
CRAT	0.478033	4344	5	0.01549	0.029312	0.889831	594	1	-5.4774	1606.34
ANKRD50	1.45414	1077	5	0.12604	0.13707	1	2399	1	-3.3246	1607.4
LRIF1	1.02384	1856	9	0.05375	0.095696	1	1395	2	-5.7415	1609.07
CLDN14	0.846606	2395	5	0.032925	0.058968	0.964903	1085	2	-4.5487	1612.01
BEND7	0.923251	2145	5	0.040943	0.066071	0.977429	1213	1	-4.3367	1613.04
TMPRSS11F	1.62194	879	5	0.16556	0.17187	1	2969	1	-4.3897	1615.47
CHCHD7	0.921496	2153	9	0.040952	0.07663	0.979524	1214	2	-5.4799	1616.71
MAP6D1	2.13786	492	5	0.30775	0.30805	1	5314	0	-1.7132	1616.94
PPIP5K1	2.17805	469	5	0.32437	0.32474	1	5584	0	-1.6297	1618.3
NPTX1	0.0961517	7848	5	0.0072566	0.015028	0.805148	334	1	-6.4077	1619.02
CNPY2	0.94729	2079	5	0.044283	0.068805	0.978267	1265	1	-4.2859	1621.71
IKZF2	0.627207	3407	5	0.022027	0.04048	0.938168	772	1	-5.0827	1621.79
CTDSP2	1.59455	909	5	0.16029	0.16714	1	2896	1	-2.897	1622.49
ACVRL1	0.489937	4265	5	0.016371	0.030857	0.904627	618	1	-5.3301	1623.51
TNS1	0.369534	5199	5	0.012537	0.024197	0.855774	507	2	-5.7071	1623.54
MAGEA8	0.350696	5347	5	0.012144	0.023537	0.855774	493	2	-5.6677	1623.6
ZNF333	0.516078	4081	5	0.017606	0.032961	0.917996	646	2	-5.3179	1623.68
C3orf56	0.892733	2249	5	0.038244	0.063884	0.971321	1174	1	-4.5199	1624.91
PHRF1	1.02177	1861	5	0.055257	0.07769	0.979524	1419	1	-4.1024	1625.04
SPEN	1.77147	751	5	0.20117	0.20417	1	3530	1	-2.4952	1628.2
FAM47A	1.5914	915	4	0.16088	0.16231	1	2904	1	-2.8903	1630.08
FRMD4A	1.07154	1711	5	0.06555	0.086069	0.99194	1553	1	-4.0231	1630.09
AQP2	2.07057	525	5	0.29287	0.29322	1	5064	0	-1.8623	1630.52
A4GNT	0.266377	6115	5	0.010355	0.020396	0.832602	435	2	-5.9255	1630.96
KLHDC1	0.789821	2609	5	0.030652	0.055132	0.956662	1022	1	-5.0989	1632.91
FZD7	1.43534	1109	4	0.12669	0.13054	1	2405	1	-3.2051	1633.14
STATH	1.9845	575	3	0.2708	0.27045	1	4657	0	-3.4569	1636.39
SPTB	0.229006	6487	5	0.0096937	0.019254	0.82731	413	2	-5.8815	1636.81
ANXA11	0.686549	3087	5	0.025473	0.0463	0.946789	870	1	-5.2258	1638.81
LIMS2	0.89553	2235	6	0.040426	0.071622	0.979524	1204	2	-4.4149	1640.41
LAMTOR1	1.8468	689	5	0.22479	0.22628	1	3909	1	-2.3736	1641.13
NSUN6	1.55995	944	5	0.15859	0.16563	1	2868	1	-2.9489	1645.42
CRIP1	2.24044	430	4	0.36529	0.36471	1	6302	0	-1.4956	1646.17
CDC25A	0.589852	3641	5	0.020766	0.038352	0.925192	745	1	-5.0731	1646.98
2008-03-01	1.14406	1545	5	0.079935	0.097797	1	1757	1	-3.9446	1647.59
ENTPD2	0.402125	4903	5	0.014383	0.027389	0.88541	555	2	-6.3407	1649.6
C10orf131	1.09337	1647	4	0.07264	0.082554	0.98616	1656	1	-5.5889	1651.49
C2orf50	1.82942	703	5	0.2237	0.22526	1	3894	1	-2.4233	1654.53
PIP4K2A	2.18387	462	5	0.34403	0.34445	1	5926	0	-1.6373	1654.63
TSSC4	1.07407	1705	5	0.069558	0.089341	0.995011	1606	1	-4.0257	1654.76
BCL2L14	0.730814	2883	5	0.028085	0.050805	0.951524	951	2	-5.1315	1655.82
SYNGAP1	1.63361	870	5	0.17727	0.18228	1	3156	1	-2.7877	1657.02
BLMH	0.50849	4136	5	0.018076	0.0338	0.917996	664	1	-6.8622	1657.2
ATG3	1.38964	1156	4	0.12415	0.12825	1	2376	1	-4.9255	1657.3
ARID1A	1.32685	1250	5	0.11127	0.12432	1	2205	1	-3.4577	1660.2
MAP3K1	0.533191	3974	5	0.019246	0.03573	0.921526	695	2	-5.2817	1661.91
ZFP36L1	0.185634	6909	5	0.0092184	0.018411	0.823712	400	2	-6.2897	1662.41
RPS27A	1.97632	581	3	0.27681	0.27652	1	4768	0	-3.528	1664.39
ODAM	2.14342	490	3	0.32832	0.32807	1	5657	0	-1.7025	1664.91
TRHR	1.87497	666	5	0.24081	0.24164	1	4169	1	-3.7817	1666.3
CNIH4	1.36704	1191	6	0.12153	0.14162	1	2335	1	-4.5788	1667.63
PEX26	0.899593	2220	5	0.043099	0.067813	0.977842	1253	1	-4.3604	1667.83
HPS1	0.607038	3530	5	0.02257	0.041392	0.938168	789	2	-5.204	1668.88
LRRC46	1.03806	1817	5	0.064335	0.085057	0.990229	1535	1	-4.0939	1670.06
CHST8	1.16379	1512	5	0.086438	0.10333	1	1845	1	-3.8588	1670.22
CORO2A	1.38955	1159	5	0.12704	0.13795	1	2411	1	-3.3278	1671.63
THAP2	2.06299	534	5	0.30333	0.30364	1	5234	0	-1.8901	1671.81
SMDT1	0.703237	3010	5	0.027329	0.049537	0.948512	929	2	-5.1902	1672.21
KRT13	1.11262	1607	5	0.0791	0.097103	1	1745	1	-3.9058	1674.58
FNIP2	1.34652	1225	5	0.11881	0.13089	1	2294	1	-3.4585	1676.35
CPEB1	1.8802	660	5	0.24674	0.24749	1	4259	1	-2.2753	1676.59
SPAG1	0.997277	1924	5	0.059141	0.080838	0.986081	1463	1	-4.1494	1677.74
KRTAP10-5	1.65773	843	2	0.18841	0.1883	1	3340	0	-2.7399	1677.98
EFCAB4B	2.18141	465	5	0.35215	0.35262	1	6058	0	-1.6205	1678.38
RUFY1	1.84036	692	5	0.23462	0.23566	1	4071	1	-2.3996	1678.43
CCDC137	0.609792	3513	5	0.02307	0.042264	0.941303	805	2	-5.1981	1681.66
ANKRD55	2.27624	414	5	0.39774	0.39845	1	6843	0	-1.4217	1683.15
SCGB2A1	0.689074	3073	4	0.027091	0.043574	0.944438	922	1	-6.4723	1683.24
BTBD16	1.76941	752	4	0.21595	0.21561	1	3770	1	-2.5034	1683.76
DCHS1	0.808007	2546	5	0.034074	0.060532	0.968272	1114	1	-4.6304	1684.12
TTLL9	0.673703	3142	5	0.026484	0.048018	0.947568	903	2	-4.9145	1684.41
NLRP10	0.438684	4626	5	0.016261	0.030679	0.902422	614	1	-5.4112	1685.34
HOGA1	0.884312	2268	8	0.043332	0.07787	0.979524	1256	2	-4.4476	1687.78
FAM46B	2.30007	403	5	0.41286	0.4135	1	7093	0	-1.3721	1690.7
TVP23A	1.79862	729	5	0.22584	0.22729	1	3930	1	-2.4973	1692.62
LIPJ	0.693176	3055	5	0.027623	0.050027	0.950981	939	2	-5.2117	1693.71
HHLA2	0.642218	3315	5	0.025419	0.046206	0.946789	866	2	-6.5739	1694.34
SP5	0.915842	2172	5	0.048417	0.072163	0.979524	1323	1	-4.3322	1695.16
RDH11	1.67755	828	5	0.19711	0.20036	1	3472	1	-3.528	1695.53
SPAG11B	1.49687	1021	3	0.15512	0.15478	1	2819	1	-3.6113	1696.53
ATXN2	0.331293	5522	5	0.01323	0.025434	0.868929	522	1	-5.7088	1697.79
HSDL2	1.53069	975	5	0.16445	0.17087	1	2957	1	-4.6022	1697.96
CHPT1	1.77357	749	5	0.22106	0.22274	1	3850	1	-2.9362	1698.13
TGM3	0.825011	2469	5	0.037973	0.063653	0.970955	1169	1	-4.5111	1698.9
DUSP8	1.5519	956	4	0.16918	0.17011	1	3022	1	-2.9614	1699.72
MAD1L1	1.32301	1258	5	0.11941	0.13139	1	2304	1	-3.4686	1702.48
TET1	0.81848	2498	5	0.037649	0.0634	0.970444	1164	1	-4.6082	1705.19
BLOC1S1	0.686244	3091	5	0.027766	0.05027	0.951524	941	1	-4.8022	1705.47
NPS	0.201905	6757	5	0.010136	0.020009	0.831878	431	1	-7.2772	1706.54
FBXW5	2.09333	517	4	0.32725	0.32665	1	5634	0	-1.8136	1706.69
ERGIC2	1.94955	600	3	0.28237	0.28205	1	4863	0	-3.5957	1708.16
ZNF37A	0.909904	2191	5	0.049274	0.072832	0.979524	1334	1	-5.3343	1709.62
MTHFD1L	1.78516	744	5	0.22598	0.2274	1	3932	1	-2.4621	1710.38
CALML5	1.61874	889	5	0.18582	0.19006	1	3292	1	-2.8212	1710.73
AQP11	0.240163	6364	5	0.011042	0.021632	0.837443	460	2	-5.9809	1710.98
ALDH18A1	2.00431	561	5	0.30241	0.30271	1	5220	0	-1.9992	1711.26
LRRC28	2.09534	510	5	0.33466	0.33512	1	5760	0	-3.2199	1713.94
FAM177A1	1.62194	879	5	0.18946	0.19341	1	3349	1	-4.3897	1715.74
CALCOCO1	0.441119	4615	5	0.017196	0.032264	0.913265	638	1	-5.5556	1715.92
GAS2	1.94816	605	5	0.2832	0.2836	1	4869	0	-2.1242	1716.32
IMPG2	1.8019	726	5	0.23376	0.23482	1	4060	1	-2.4374	1716.85
EXOG	1.07119	1713	5	0.07748	0.095783	1	1721	1	-5.638	1717
BEND6	1.60739	899	5	0.18516	0.18946	1	3282	1	-3.2412	1717.71
ZCCHC24	0.354562	5315	5	0.014388	0.027395	0.88541	556	1	-7.1926	1719.05
RFC1	1.04835	1783	5	0.072817	0.091975	0.996826	1660	1	-4.1214	1720.4
LRPAP1	2.21546	440	5	0.3918	0.39248	1	6741	0	-1.5535	1722.22
TCF15	-0.096502	10172	5	0.0061312	0.013086	0.790768	292	2	-6.6126	1723.43
TMEM230	1.97632	581	6	0.29637	0.29692	1	5114	1	-3.528	1723.73
KLF12	1.42532	1116	5	0.1451	0.15366	1	2670	1	-4.8442	1726.19
KRT40	0.523697	4032	5	0.020547	0.037978	0.925192	740	1	-5.3018	1727.33
VAMP8	0.808589	2538	4	0.038448	0.053173	0.956393	1178	1	-6.2132	1729.09
IDI1	1.54167	969	5	0.1734	0.17883	1	3086	1	-2.9846	1729.26
KAT6B	0.820479	2487	5	0.040404	0.06565	0.977429	1203	1	-4.6307	1729.7
ITGB6	0.984316	1969	5	0.063065	0.084046	0.988948	1520	1	-4.2835	1729.99
BCAR1	0.781394	2638	5	0.035375	0.061606	0.968903	1135	1	-4.6867	1730.36
CYP2U1	0.0389016	8557	5	0.0077555	0.015898	0.811058	351	1	-6.3266	1733.06
KCNJ2	0.937273	2110	5	0.055577	0.077972	0.979524	1425	1	-4.315	1734
MTMR4	0.48866	4277	4	0.019508	0.035827	0.921526	704	1	-5.3759	1735.23
GALR2	1.22706	1400	5	0.1071	0.12077	1	2152	1	-3.6497	1735.74
SEC63	2.16364	480	5	0.36409	0.36459	1	6289	0	-3.0371	1737.45
AKAP1	0.499951	4200	5	0.019943	0.036931	0.921526	720	1	-5.352	1738.97
KAZALD1	1.46881	1057	5	0.15883	0.16584	1	2872	1	-3.1415	1742.33
UBB	1.46095	1067	2	0.15725	0.15711	1	2846	0	-4.0014	1742.61
TMEM65	0.794468	2590	4	0.038362	0.053091	0.956393	1176	1	-4.8062	1745.23
YPEL3	-0.375347	13490	8	0.0039031	0.010687	0.77099	226	2	-8.7465	1746.06
ST8SIA6	1.23557	1386	5	0.11107	0.12415	1	2203	1	-4.0497	1747.39
PGGT1B	1.80366	723	5	0.24425	0.24503	1	4224	1	-2.4462	1747.56
PIGW	1.04269	1800	5	0.075387	0.094086	1	1697	1	-5.393	1747.74
FAM69C	1.92107	635	5	0.27982	0.28022	1	4822	0	-2.1747	1749.85
RBAK-RBAKDN	0.65777	3234	4	0.027965	0.044312	0.944438	947	1	-6.5342	1750.03
GADL1	1.96945	587	5	0.30237	0.30267	1	5219	0	-2.1582	1750.3
PSEN1	1.91718	637	5	0.27911	0.27948	1	4811	0	-2.1813	1750.6
ZMYND11	1.82164	714	5	0.24923	0.24992	1	4296	1	-2.3892	1751.38
ZNF75A	0.383234	5072	5	0.015876	0.030006	0.892832	605	1	-7.1311	1751.73
FNBP1L	0.678123	3120	5	0.029291	0.052813	0.956393	985	1	-6.4962	1753.05
PAX2	1.0057	1895	5	0.070558	0.090144	0.995011	1622	1	-4.1363	1753.19
SEMA4G	1.14084	1552	5	0.095686	0.11106	1	1981	1	-3.8944	1753.43
TEX33	0.896618	2232	5	0.052964	0.075811	0.979524	1379	1	-4.4245	1754.4
SH3BP1	1.62682	874	5	0.20048	0.20348	1	3523	1	-2.8103	1754.74
TRIM37	0.574289	3734	5	0.023888	0.043641	0.944438	825	1	-5.4647	1755.15
C11orf35	2.14705	485	5	0.36826	0.36878	1	6352	0	-1.6984	1755.2
KIF2A	2.0042	562	5	0.31744	0.31784	1	5483	0	-3.4569	1755.4
ECH1	1.3629	1201	5	0.13794	0.14745	1	2568	1	-3.391	1756.18
LYSMD2	0.39074	5007	8	0.016345	0.03611	0.921526	617	1	-6.2158	1757.65
IL20RB	0.733669	2868	5	0.032717	0.0586	0.964903	1079	1	-6.0048	1759.14
MTHFD2L	1.70855	799	5	0.22263	0.22421	1	3877	1	-4.185	1760.03
PPIF	1.35641	1206	5	0.13829	0.14776	1	2574	1	-3.3928	1761.89
GSDMB	0.678123	3120	5	0.029781	0.053635	0.956393	995	1	-6.4962	1761.93
PKD2L1	1.45563	1073	5	0.16034	0.16719	1	2897	1	-3.1809	1763.09
RGS20	1.23594	1385	5	0.11558	0.12807	1	2251	1	-3.7236	1765.68
ENKUR	1.04401	1795	5	0.078682	0.096759	1	1737	1	-4.1569	1765.76
PCTP	0.976727	1989	6	0.067138	0.098764	1	1574	1	-4.2313	1769.37
PASK	-0.328188	12942	5	0.0044624	0.010074	0.748992	242	2	-8.6467	1769.74
TRAPPC3L	1.83811	695	5	0.26204	0.26251	1	4511	1	-2.4992	1770.63
ARHGAP32	0.0833169	8000	5	0.0090792	0.018167	0.823712	392	2	-6.3126	1770.88
AIG1	0.732012	2878	5	0.033094	0.05927	0.964903	1092	2	-4.7243	1772.79
NPR3	1.75359	760	5	0.23893	0.23986	1	4140	1	-2.5305	1773.81
CD2AP	0.770045	2685	5	0.03819	0.063837	0.971321	1172	1	-6.297	1773.93
EVI5	0.698915	3024	5	0.031352	0.056273	0.961434	1041	2	-6.4512	1774.26
IGFBP2	0.0258743	8730	5	0.0080326	0.016391	0.815732	361	1	-6.3105	1775.25
IBSP	1.74155	773	5	0.2352	0.23621	1	4080	1	-2.5581	1775.91
C17orf80	0.58627	3655	4	0.025254	0.042081	0.940097	863	1	-6.6946	1776.03
GABRE	2.18226	464	5	0.39565	0.39635	1	6799	0	-1.6216	1776.16
AGPAT6	1.61183	897	5	0.2002	0.20322	1	3518	1	-2.9239	1776.41
ROCK2	0.849435	2384	5	0.048738	0.072417	0.979524	1327	1	-6.1243	1778.64
NMU	2.0541	535	3	0.3435	0.34325	1	5914	0	-1.8977	1778.76
SLC5A2	1.04811	1784	5	0.081603	0.099211	1	1775	1	-4.0496	1779.49
LCE1B	1.37052	1185	3	0.14527	0.14514	1	2673	1	-3.3681	1779.75
GTPBP2	-0.408042	13865	5	0.0039368	0.0091621	0.729804	229	2	-8.816	1781.88
BTBD8	1.23119	1395	5	0.11765	0.12987	1	2279	1	-4.6438	1783.03
H2AFY2	0.501378	4189	5	0.021205	0.039077	0.926825	759	1	-5.2788	1783.1
PITX3	1.9861	574	5	0.32147	0.32182	1	5544	0	-2.0384	1783.89
DUS3L	0.33453	5486	5	0.01505	0.028546	0.889144	581	1	-5.6586	1785.32
ADO	2.17532	473	5	0.39173	0.39241	1	6739	0	-1.6394	1785.37
OPN4	0.265265	6131	5	0.013137	0.025259	0.86611	521	2	-5.9278	1787.25
MISP	0.225847	6517	5	0.012036	0.023351	0.85266	492	2	-5.9419	1790.63
PCDHB10	1.93765	618	5	0.3004	0.30075	1	5190	0	-3.3822	1790.93
SLC39A11	1.45253	1080	5	0.1659	0.17214	1	2975	1	-3.1977	1792.48
TNIP2	1.01491	1875	5	0.077166	0.095527	1	1718	1	-4.1509	1794.78
TMEM213	1.02132	1862	5	0.078159	0.096332	1	1730	1	-4.1094	1794.79
PRCP	-0.295417	12546	5	0.0050527	0.011156	0.772411	257	2	-8.5772	1795.64
CUL7	0.441603	4600	5	0.019452	0.036081	0.921526	701	2	-5.4755	1795.72
CLVS1	2.10569	505	5	0.37073	0.37132	1	6392	0	-1.7893	1796.65
MAGEB5	0.898505	2224	4	0.058265	0.070052	0.978267	1452	1	-5.6809	1797.01
KIAA1549	1.01552	1869	5	0.078055	0.096249	1	1728	1	-4.1352	1797.12
GARNL3	1.74952	764	5	0.24451	0.2453	1	4229	1	-2.5433	1797.49
SELE	0.748857	2797	5	0.03727	0.063109	0.969355	1161	1	-4.7555	1802.03
KPNA3	1.83558	696	5	0.27183	0.27217	1	4679	1	-2.3573	1804.6
ALX4	1.67506	830	5	0.22675	0.22814	1	3944	1	-2.7056	1809.29
OLAH	1.73571	777	5	0.24376	0.24455	1	4217	1	-2.5902	1810.14
SEC24D	0.0603596	8276	5	0.0091402	0.018268	0.823712	396	1	-7.1917	1810.33
CIC	0.873003	2299	5	0.055844	0.07818	0.979899	1427	1	-4.828	1811.26
RFX1	1.98095	578	5	0.32921	0.32965	1	5677	0	-2.0432	1811.44
FUT11	1.13403	1565	5	0.10328	0.11751	1	2099	1	-3.8653	1812.44
ARMC9	0.683632	3098	5	0.032251	0.057785	0.964039	1062	2	-4.9632	1813.86
ATP5L2	1.5453	964	4	0.19352	0.19359	1	3413	1	-3.0938	1813.87
IL10	1.63872	865	5	0.21827	0.22016	1	3808	1	-2.7863	1814.92
HPSE	0.509149	4128	5	0.022925	0.042003	0.940097	800	2	-5.2895	1817.25
SLC25A29	0.0296649	8676	5	0.0086056	0.017397	0.817711	381	2	-6.426	1818.12
DEFB4B	1.60964	898	2	0.21078	0.2108	1	3691	0	-2.8561	1820.58
CCDC136	0.505069	4166	5	0.022685	0.041588	0.938168	796	2	-5.2386	1821.03
TYSND1	1.15317	1522	5	0.10939	0.12273	1	2181	1	-3.815	1821.94
ARSE	2.2056	447	5	0.43294	0.43356	1	7431	0	-1.5741	1822.54
EIF6	1.91171	641	4	0.30017	0.29972	1	5184	0	-2.1925	1822.89
SLC43A3	0.620593	3451	5	0.028529	0.051547	0.954332	963	1	-5.3662	1823
C3orf58	1.38983	1155	5	0.15981	0.16671	1	2887	1	-3.3304	1826.06
ALDH7A1	-0.379833	13552	5	0.0047035	0.010524	0.770164	247	1	-8.7562	1829.57
KIF20B	1.92377	627	5	0.30953	0.30988	1	5345	0	-3.6604	1830.66
FAM200B	1.90656	643	5	0.30191	0.30224	1	5212	0	-2.4425	1830.66
KLHL10	-0.151237	10815	5	0.0066445	0.013979	0.790768	310	2	-7.0027	1831.02
CCSER2	1.10743	1620	10	0.1015	0.16563	1	2071	2	-4.9252	1831.67
DNAJC5	1.92377	627	5	0.30999	0.31036	1	5354	0	-2.2792	1832.2
TMPRSS7	0.688573	3075	5	0.033097	0.059281	0.964903	1093	1	-4.883	1833.3
TBR1	1.87845	662	5	0.29439	0.29474	1	5083	0	-2.2703	1834.38
C15orf38	1.57971	926	5	0.20731	0.20987	1	3634	1	-2.9185	1834.42
LRTM2	0.237534	6399	5	0.013396	0.025695	0.87208	526	1	-7.443	1834.63
H3F3A	1.36685	1193	1	0.15537	0.15514	1	2822	0	-4.9772	1834.84
FBP1	0.938711	2107	5	0.069032	0.08893	0.995011	1599	1	-4.4223	1835.51
KRTAP10-1	1.47345	1053	1	0.1796	0.17939	1	3200	0	-3.1301	1835.65
SHPK	0.610635	3510	5	0.02842	0.051361	0.954184	962	1	-5.0156	1837.56
COX17	1.20899	1433	4	0.12314	0.12736	1	2361	1	-5.322	1839.38
LYN	1.58379	920	4	0.21043	0.21014	1	3683	1	-2.8906	1840.75
ZNF443	1.07266	1708	2	0.095828	0.096057	1	1984	1	-5.3016	1840.83
BID	0.624986	3425	11	0.029592	0.068338	0.978267	990	2	-4.9989	1841.4
NPHS2	1.43764	1093	5	0.17464	0.17992	1	3110	1	-4.8161	1843.7
CCDC121	1.36932	1190	5	0.15849	0.16554	1	2866	1	-4.7874	1846.76
HOXB6	1.45743	1072	5	0.17865	0.18351	1	3183	1	-3.1909	1847.21
UPB1	0.533385	3973	5	0.025106	0.045675	0.946789	859	2	-5.1924	1847.38
LITAF	1.41482	1128	5	0.16942	0.17532	1	3029	1	-3.2539	1848.44
USP54	0.623403	3432	5	0.029801	0.053662	0.956393	996	2	-5.0208	1848.86
VSTM4	1.43342	1111	5	0.17297	0.17845	1	3079	1	-3.2191	1849.53
IHH	1.26307	1344	5	0.13665	0.14627	1	2547	1	-5.2111	1850.18
KIAA0753	0.649505	3273	5	0.031576	0.056638	0.962944	1046	1	-5.0355	1850.29
CPQ	0.789046	2612	5	0.047613	0.071464	0.979524	1311	1	-6.2557	1850.5
CNOT4	0.969506	2015	5	0.076382	0.094904	1	1710	1	-4.2271	1856.25
FCER1A	1.85182	683	4	0.29206	0.29154	1	5049	0	-3.8387	1857
PTPN20A	1.46059	1069	1	0.18122	0.18101	1	3227	0	-3.1628	1857.33
ACTL7A	0.0472203	8440	5	0.0095277	0.018949	0.82397	409	1	-6.3889	1857.95
ZNF837	-0.480296	14694	5	0.0042034	0.0096356	0.745995	235	1	-7.6982	1858.25
MUSK	1.13201	1569	5	0.11097	0.12406	1	2201	1	-5.5033	1858.32
KCNJ11	0.116487	7643	5	0.010781	0.021149	0.832602	452	2	-6.2425	1858.67
GRB14	-0.257876	12086	5	0.0059252	0.012727	0.790768	286	1	-8.4976	1859.19
NODAL	1.56985	939	5	0.2104	0.21274	1	3682	1	-2.9618	1859.41
PRR11	0.996996	1926	5	0.083061	0.10045	1	1799	1	-5.638	1861.42
CD37	2.00782	555	5	0.36256	0.36304	1	6247	0	-1.9887	1862.01
TSNAX	1.51659	991	5	0.19861	0.2017	1	3499	1	-4.6348	1862.12
CDCA7	-0.290608	12487	5	0.0056727	0.01227	0.789718	278	2	-7.2974	1863.17
PDZD11	1.9446	611	5	0.3299	0.33032	1	5690	0	-2.1439	1864.56
STXBP2	0.983449	1971	5	0.080717	0.098451	1	1764	1	-4.2408	1864.63
DNAJC19	1.89894	644	4	0.31293	0.31251	1	5405	0	-3.7224	1865.7
C1QL3	0.862738	2337	5	0.060787	0.082183	0.986081	1490	1	-4.4357	1866.05
KLF5	0.754692	2771	5	0.043476	0.068127	0.978267	1258	1	-4.8907	1867.06
FERMT2	1.03938	1813	5	0.091717	0.10771	1	1923	1	-4.2704	1867.19
NOLC1	1.70169	808	5	0.2506	0.25127	1	4316	1	-2.6448	1867.44
C1QTNF9	1.45195	1081	1	0.18124	0.18103	1	3228	0	-3.1651	1868.01
FAS	1.83368	699	5	0.29003	0.29034	1	5005	0	-2.3932	1870.43
KIAA1107	1.8276	709	5	0.28629	0.28668	1	4939	0	-2.4627	1871.3
JMJD1C	0.662409	3210	5	0.033049	0.059186	0.964903	1091	2	-4.9384	1871.39
MPDZ	0.920735	2159	5	0.070663	0.090224	0.995011	1624	1	-4.3918	1872.49
NET1	1.67498	831	5	0.24402	0.24481	1	4222	1	-2.7013	1873.09
HES1	0.528849	4004	5	0.02569	0.046669	0.946789	878	2	-5.2207	1874.97
C17orf102	1.83095	701	5	0.29054	0.29085	1	5017	0	-2.3685	1875.34
NPY1R	0.718612	2948	4	0.04005	0.054544	0.956393	1194	1	-5.1575	1876.14
CRX	1.03299	1837	5	0.091769	0.10775	1	1924	1	-4.0787	1880
C17orf51	1.92377	627	5	0.32767	0.32808	1	5642	0	-3.6604	1880.83
AQP7	1.79736	730	3	0.28122	0.2809	1	4847	0	-2.4462	1881.04
TNFRSF12A	1.34017	1237	5	0.15825	0.16533	1	2863	1	-3.4354	1881.9
GAPVD1	1.6865	817	5	0.25197	0.25258	1	4339	1	-2.6877	1882.81
PRPH2	0.784991	2631	5	0.050666	0.073971	0.979524	1350	1	-4.7059	1884.64
CDC37	-0.569869	15631	5	0.0039255	0.009145	0.729804	228	1	-9.1588	1887.82
CNOT6	0.760739	2735	5	0.046969	0.070959	0.978476	1305	1	-5.6989	1889.23
TRIML2	1.83984	694	4	0.29812	0.29771	1	5144	0	-2.3884	1889.43
DUPD1	1.80189	727	5	0.28531	0.28565	1	4919	0	-2.4366	1891.06
P2RY14	0.91221	2183	5	0.071609	0.090976	0.995011	1639	1	-4.4786	1891.54
TRHDE	1.5136	999	5	0.20411	0.20689	1	3582	1	-3.0439	1891.67
SPDYA	1.05679	1754	5	0.099334	0.11416	1	2041	1	-4.27	1892.07
HAS3	1.34746	1223	5	0.16257	0.1692	1	2928	1	-3.4565	1892.34
ARHGEF2	0.0358936	8588	5	0.0098597	0.01954	0.830636	417	1	-6.5806	1892.4
AJUBA	0.19851	6781	10	0.013579	0.034435	0.917996	530	1	-5.9894	1895.77
TCL1A	1.51544	997	4	0.20553	0.20525	1	3609	1	-3.2656	1896.89
KIAA0947	0.910325	2188	4	0.072007	0.082003	0.986081	1645	1	-4.3822	1897.17
MOCS3	1.54422	967	5	0.21299	0.21519	1	3723	1	-2.9775	1897.4
CCDC175	0.50849	4136	5	0.025528	0.0464	0.946789	872	1	-6.8622	1899.1
TMEM179B	0.813223	2521	4	0.056301	0.068368	0.978267	1431	1	-4.6193	1899.36
IL2RA	1.84967	687	5	0.30446	0.3048	1	5256	0	-2.3271	1900.23
SLC3A1	1.30119	1292	5	0.15372	0.16135	1	2798	1	-3.5546	1901.32
TRMT1	0.197077	6798	5	0.013671	0.02617	0.880642	532	1	-6.0721	1901.72
MAPKAPK2	-0.0393544	9518	5	0.0085865	0.017351	0.817711	380	1	-6.766	1901.8
PABPC3	0.673828	3141	5	0.036729	0.062715	0.969155	1152	1	-4.9412	1902.22
BTBD1	0.87086	2303	5	0.066976	0.08724	0.993981	1572	1	-4.4311	1902.71
CCDC40	0.843291	2415	5	0.062165	0.083307	0.987138	1507	1	-4.5137	1907.72
RRAS	0.667047	3184	5	0.036242	0.0623	0.968903	1146	1	-5.2673	1910.2
RXRB	1.03764	1818	5	0.097434	0.11253	1	2008	1	-4.0689	1910.64
C5orf47	0.997394	1922	5	0.090322	0.10659	1	1903	1	-4.1682	1912.48
SPG21	0.742497	2823	5	0.046432	0.070524	0.978267	1298	1	-6.3568	1914.22
NCAN	-0.181838	11183	5	0.0071491	0.014856	0.804832	328	2	-7.3279	1915.21
PGLYRP4	0.615539	3482	5	0.031861	0.057138	0.96401	1054	2	-6.6315	1915.73
DUSP5	1.57639	928	5	0.22729	0.22863	1	3956	1	-2.9029	1916.03
CENPV	0.722062	2930	5	0.043206	0.067898	0.977842	1254	1	-4.7937	1916.83
TADA2A	0.558202	3814	5	0.028586	0.051634	0.954332	965	2	-6.7551	1918.47
TENM4	1.4954	1023	5	0.20531	0.208	1	3604	1	-3.0882	1920.13
TIMM23	2.06879	527	4	0.40804	0.40768	1	7005	0	-1.8652	1921.36
SNX25	1.00205	1907	5	0.092749	0.10857	1	1938	1	-5.7903	1922.44
NFE2L3	1.92582	625	5	0.34359	0.34401	1	5917	0	-2.1664	1923.05
ANXA8L2	1.16938	1504	2	0.13017	0.13011	1	2459	0	-4.6215	1923.11
ZNF582	1.95455	598	5	0.35948	0.35995	1	6186	0	-2.1107	1923.34
SMIM2	0.93797	2108	5	0.07983	0.097708	1	1755	1	-4.3431	1923.42
DGAT2L6	1.20244	1445	5	0.13745	0.147	1	2561	1	-3.7267	1923.71
RBMS3	0.9575	2047	5	0.083685	0.10095	1	1808	1	-5.8881	1923.79
ELK4	0.867069	2319	5	0.068716	0.08868	0.995011	1597	1	-4.5054	1924.43
PSMB9	0.760608	2744	5	0.050719	0.074021	0.979524	1351	1	-5.3934	1925.39
HAL	0.5404	3923	5	0.027929	0.050535	0.951524	945	1	-5.2664	1925.42
UBE2D1	1.70506	805	5	0.2674	0.26776	1	4606	1	-2.6701	1925.57
IL17RD	1.01533	1870	5	0.096201	0.11149	1	1991	1	-5.7611	1929.55
SLC4A4	1.91526	640	5	0.33836	0.33879	1	5818	0	-2.1856	1929.64
TMEM79	1.53187	973	5	0.22019	0.22193	1	3835	1	-3.0217	1931.7
TUBAL3	0.562425	3788	5	0.029295	0.05282	0.956393	986	2	-5.1071	1932.61
ALKBH2	1.08589	1667	5	0.11457	0.1272	1	2241	1	-4.0754	1932.81
FAM90A1	1.43642	1102	3	0.19233	0.19205	1	3393	0	-3.218	1933.67
TMEM47	0.669232	3174	5	0.039054	0.06454	0.977163	1181	1	-4.9509	1936.1
KIF18B	1.50297	1012	5	0.21197	0.21425	1	3707	1	-3.067	1936.87
MITD1	1.26307	1344	4	0.1535	0.15542	1	2793	1	-5.2111	1937.47
RBM25	0.913928	2180	5	0.077532	0.095827	1	1722	1	-4.5522	1937.51
KCNA5	1.93348	621	4	0.35199	0.35131	1	6057	0	-2.1456	1939.43
PCDHA2	1.14248	1549	5	0.12829	0.13903	1	2431	1	-5.3743	1940.52
SEC62	1.84427	691	5	0.31583	0.31624	1	5454	0	-2.4425	1941.32
ADAM22	1.00645	1893	5	0.096458	0.11171	1	1993	1	-4.2366	1942.36
SNX17	0.951367	2067	5	0.085556	0.10256	1	1831	1	-4.552	1945.42
WDR37	1.37036	1186	5	0.17927	0.18406	1	3193	1	-3.4079	1946
ACTN1	1.62002	886	4	0.24801	0.2477	1	4276	0	-2.8174	1946.42
ZNF124	1.94738	606	8	0.36385	0.3647	1	6263	1	-3.0371	1948.17
TOX3	0.333075	5503	5	0.018955	0.035267	0.921526	690	1	-5.705	1948.61
MTERFD1	1.6327	871	5	0.25283	0.25344	1	4360	1	-3.1314	1948.73
CAMSAP2	0.495689	4230	5	0.026293	0.047683	0.946789	898	1	-5.3179	1948.98
P2RY12	-0.279435	12347	5	0.0065356	0.013788	0.790768	308	1	-8.5433	1950.1
SLC2A4RG	1.39478	1151	5	0.18658	0.19077	1	3305	1	-3.2988	1950.4
LHX4	1.03602	1826	5	0.1023	0.1167	1	2084	1	-4.479	1950.74
FABP2	1.55977	945	4	0.23156	0.23119	1	4028	0	-4.5348	1951.02
LARP4B	1.03685	1823	5	0.10271	0.11702	1	2090	1	-4.0766	1951.94
HIST1H1C	-0.502538	14928	5	0.0050368	0.01113	0.772411	256	1	-9.0162	1954.88
HDAC2	1.30516	1284	5	0.166	0.17223	1	2978	1	-3.5766	1955.44
RELT	2.08876	519	5	0.42946	0.43006	1	7375	0	-1.818	1956.43
ZNF532	1.36312	1200	5	0.17946	0.18423	1	3197	1	-3.3639	1958.67
2014-09-01	0.678356	3117	5	0.04186	0.066817	0.977429	1231	1	-6.0048	1958.83
ZDHHC15	1.35574	1208	5	0.17846	0.18335	1	3178	1	-5.0023	1959.34
ZNF208	1.33811	1239	4	0.17398	0.1747	1	3099	1	-4.4122	1959.51
MOBP	-0.0380886	9504	8	0.009375	0.024245	0.855805	405	1	-8.0306	1961.92
FAHD2B	0.472176	4387	4	0.025736	0.042474	0.941303	880	1	-6.101	1964.83
GPR114	1.23048	1397	5	0.15157	0.15942	1	2764	1	-3.7174	1965.02
PF4V1	1.72958	779	2	0.28761	0.28775	1	4967	0	-2.5743	1967.05
CCDC132	1.23477	1388	4	0.1535	0.15542	1	2790	1	-4.9264	1967.87
GRK5	1.5927	913	4	0.24596	0.24563	1	4250	0	-2.8892	1969.84
TULP4	1.0773	1694	5	0.11871	0.1308	1	2292	1	-3.9851	1970.44
ARNTL	1.36685	1193	5	0.18307	0.18749	1	3256	1	-4.9772	1970.89
COL13A1	2.002	566	5	0.39945	0.40016	1	6870	0	-2.0183	1971.91
TEKT4	1.64164	860	4	0.26326	0.26287	1	4532	0	-3.4052	1974.21
ZCCHC11	0.0439521	8488	5	0.011076	0.021696	0.838097	461	1	-7.8559	1978.12
LTB4R	2.01738	552	5	0.4133	0.41395	1	7101	0	-1.9739	1979.84
TGIF2-C20orf24	1.38332	1169	1	0.1899	0.1898	1	3355	0	-3.341	1980.4
CDH22	0.512867	4101	5	0.028222	0.051033	0.951524	957	2	-5.2118	1981.07
EBPL	1.89894	644	5	0.35555	0.35602	1	6106	0	-3.7224	1982.99
CLDN24	1.13297	1567	2	0.13393	0.13384	1	2512	0	-4.6983	1984.01
CALHM1	2.03393	544	5	0.42123	0.42187	1	7242	0	-1.9398	1984.85
TSPAN3	0.609783	3515	6	0.034519	0.062033	0.968903	1121	2	-5.8674	1985.02
STYK1	-0.00662733	9122	5	0.010228	0.020173	0.832602	432	2	-6.6968	1985.12
INSL3	1.1445	1544	5	0.1372	0.14678	1	2557	1	-3.8491	1986.96
DACH1	1.56283	943	5	0.24215	0.243	1	4190	1	-2.9377	1987.76
USMG5	1.36679	1197	2	0.1865	0.18638	1	3302	0	-4.2007	1988.09
MKI67	0.537387	3939	5	0.030162	0.054302	0.956393	1006	1	-5.2728	1990.64
SERPINB13	0.864149	2332	5	0.075806	0.094412	1	1702	1	-4.6581	1992.25
VPS13C	0.408401	4864	5	0.023515	0.043025	0.94149	818	2	-5.4752	1994.68
CLDN12	0.240069	6367	5	0.016543	0.031169	0.904627	625	2	-6.1743	1994.84
ARHGAP44	1.74866	765	5	0.30204	0.30236	1	5214	0	-2.5575	1997.18
RPGRIP1L	0.729031	2898	5	0.052804	0.07567	0.979524	1377	1	-4.8989	1997.64
GRM3	0.501365	4190	5	0.028106	0.050842	0.951524	953	2	-5.6198	1998.27
PRKCA	0.470489	4403	5	0.026565	0.048163	0.947568	907	1	-5.4934	1998.38
KCNMA1	2.04698	537	5	0.43337	0.434	1	7438	0	-1.9034	1998.55
MTSS1L	1.98992	573	5	0.40675	0.40743	1	6982	0	-2.0307	2000.17
PRCD	1.3175	1265	2	0.17782	0.17768	1	3168	0	-3.5749	2001.88
ATP9A	1.33154	1245	5	0.18094	0.18558	1	3221	1	-3.4368	2002.53
NABP1	0.96749	2019	7	0.096079	0.13357	1	1987	1	-4.2432	2002.94
PPAPDC1B	1.89246	655	5	0.35555	0.35602	1	6129	0	-2.2361	2003.62
LIPG	0.754489	2772	5	0.057866	0.079825	0.986081	1449	1	-4.7704	2004.15
SYNPO2	0.0488393	8425	5	0.011531	0.02246	0.846824	477	2	-6.3056	2004.68
C9orf66	0.995889	1931	5	0.10276	0.11707	1	2091	1	-4.1471	2009.41
FAM122A	1.54634	960	5	0.2438	0.2446	1	4218	1	-2.9873	2012.28
EBF1	0.380618	5098	5	0.022739	0.041676	0.938989	797	1	-5.8762	2015.71
NKAIN3	1.48925	1030	5	0.22679	0.22818	1	3945	1	-4.6978	2015.78
MAP2K7	1.70855	799	5	0.29481	0.29517	1	5088	0	-3.6271	2016.26
ARMC3	1.67953	824	5	0.28608	0.28645	1	4934	0	-2.6907	2016.34
KIFC3	1.00247	1906	5	0.10593	0.1198	1	2137	1	-4.1873	2018.2
BET1	1.76632	754	4	0.31293	0.31251	1	5404	0	-4.0467	2018.57
WNT1	-0.695717	16699	5	0.0045368	0.010213	0.750394	245	1	-9.4252	2022.69
CCDC68	1.08811	1662	5	0.13039	0.14083	1	2463	1	-5.5209	2023.24
HLTF	0.23111	6471	5	0.017031	0.031995	0.911338	633	1	-7.4567	2023.89
BTBD6	1.00327	1904	5	0.10715	0.12081	1	2153	1	-4.2852	2024.68
ALDH1L1	0.415946	4806	5	0.024872	0.045295	0.946538	853	1	-7.061	2024.73
FMNL3	1.9822	577	5	0.41384	0.4145	1	7109	0	-2.048	2025.31
SLC25A52	1.0367	1824	4	0.11563	0.12055	1	2253	1	-4.9015	2027.18
PPP2R3A	0.796764	2584	8	0.068451	0.11614	1	1592	2	-5.4362	2028.23
ARHGEF12	0.551362	3854	5	0.032352	0.057961	0.964039	1068	2	-5.5022	2028.81
DRD4	1.30016	1294	4	0.17861	0.17914	1	3181	1	-3.4996	2028.85
ICOS	0.646115	3293	5	0.043314	0.067984	0.978267	1255	1	-6.5655	2032.91
SEMA5A	1.17818	1490	5	0.15328	0.16096	1	2784	1	-3.778	2036.7
RPS4Y2	1.72689	786	4	0.30589	0.30535	1	5281	0	-2.6198	2037.37
CRISPLD1	0.571281	3754	5	0.033532	0.059981	0.965063	1106	1	-5.2011	2037.63
CCDC13	1.65666	844	5	0.28612	0.28649	1	4935	0	-2.7364	2040.87
MAPKAP1	0.756132	2759	12	0.062323	0.11761	1	1510	2	-4.8754	2041.1
SLFN5	1.19693	1455	5	0.15835	0.16542	1	2864	1	-3.7657	2041.35
SRP54	0.630656	3384	5	0.041914	0.066868	0.977429	1232	1	-6.5988	2041.83
ADAM18	1.04646	1791	4	0.12122	0.12565	1	2328	1	-4.27	2041.92
GFRA4	1.19119	1466	5	0.15733	0.16454	1	2848	1	-3.7235	2043.32
CITED1	0.522519	4038	5	0.031142	0.055932	0.961434	1034	2	-5.3043	2043.35
PAGE5	0.901716	2216	4	0.089099	0.096919	1	1885	1	-5.3905	2043.81
CDKL5	1.50099	1018	5	0.23713	0.23813	1	4108	1	-3.0832	2044.98
ATP11C	1.25416	1357	4	0.17317	0.1739	1	3082	1	-3.6173	2045.06
NR6A1	1.91579	639	5	0.37991	0.38062	1	6548	0	-2.2128	2045.52
ZMYND10	0.223282	6548	5	0.017197	0.032265	0.913265	639	2	-5.9371	2045.52
ZMYM3	0.308112	5741	5	0.020108	0.037219	0.921526	729	1	-5.7578	2045.77
C8orf59	1.72727	783	3	0.30966	0.30946	1	5349	0	-4.1404	2046.53
LGMN	0.882485	2273	5	0.08649	0.10337	1	1846	1	-4.4994	2048.4
RPUSD3	1.07586	1702	5	0.13069	0.14109	1	2467	1	-3.9979	2049.11
MGAT4A	1.80774	720	5	0.3396	0.34003	1	5841	0	-3.9464	2050.74
HDAC5	1.19626	1456	5	0.16014	0.16702	1	2893	1	-3.7338	2052.37
WDR13	-0.123253	10481	5	0.0093063	0.01856	0.823712	402	1	-6.7491	2052.65
NXPE3	-0.42049	14018	5	0.0063692	0.013499	0.790768	301	2	-8.8424	2054.12
B4GALNT3	1.57056	938	5	0.26165	0.26214	1	4502	1	-2.9283	2054.96
NFYB	1.88942	657	3	0.3729	0.37278	1	6433	0	-2.2665	2055.84
SLC25A25	0.582698	3676	5	0.036621	0.062614	0.969155	1151	1	-6.7023	2056.96
CNST	0.935789	2118	5	0.096715	0.11194	1	1999	1	-5.0989	2057.64
C1orf112	0.358829	5278	5	0.022973	0.042091	0.940097	803	2	-5.9224	2058.7
LPAR1	1.28972	1309	5	0.18193	0.18647	1	3241	1	-4.8442	2059.73
WDR96	0.669979	3162	5	0.04997	0.073395	0.979524	1342	1	-6.5139	2059.95
FAM45A	1.29187	1306	5	0.1825	0.18699	1	3250	1	-3.6304	2060.22
ELP6	1.58593	918	5	0.26893	0.26925	1	4628	1	-2.9073	2061.19
KCNK12	-0.56456	15577	5	0.0055921	0.012125	0.789718	274	1	-9.1476	2065.94
CD46	0.486472	4286	5	0.029844	0.053743	0.956393	998	2	-6.7466	2068.19
LACC1	1.35574	1208	5	0.20201	0.20499	1	3545	1	-5.0023	2069.39
ENTPD7	1.32343	1254	5	0.19374	0.19733	1	3416	1	-5.0753	2069.7
FCF1	1.62194	879	5	0.2832	0.2836	1	4874	0	-4.3897	2069.84
FEZF1	0.450301	4540	5	0.027875	0.050446	0.951524	944	1	-6.9872	2070.21
KDM4A	-0.416608	13966	5	0.0064982	0.013719	0.790768	307	2	-7.5636	2070.64
PRICKLE2	-0.168463	11015	5	0.0089785	0.018021	0.823712	390	2	-7.0391	2072.64
MAGEB17	1.37725	1175	5	0.20851	0.21099	1	3657	1	-3.3307	2072.91
ARHGAP23	1.29193	1305	5	0.18601	0.19024	1	3295	1	-3.5192	2073.64
C10orf62	1.53894	970	5	0.25849	0.25902	1	4448	1	-2.9933	2077.15
GALR3	1.53099	974	5	0.25797	0.2585	1	4440	1	-3.0086	2079.56
PNLIPRP3	0.327044	5559	5	0.022191	0.040752	0.938168	778	1	-7.2515	2079.64
ZNF654	1.75924	758	4	0.33082	0.33019	1	5708	0	-2.5232	2080.06
ARL13A	1.92614	624	5	0.40447	0.40513	1	6945	0	-3.4569	2081.75
TRIM69	1.82869	707	5	0.35647	0.35696	1	6134	0	-2.37	2082.48
MFSD4	1.12605	1584	5	0.14915	0.15721	1	2744	1	-3.9388	2084.83
HSPB8	1.87224	671	5	0.37598	0.37669	1	6483	0	-3.7817	2085.69
LRRC1	0.441549	4603	5	0.027984	0.050625	0.951524	948	1	-7.006	2088.93
CHRNB4	0.807848	2547	5	0.077114	0.095494	1	1717	1	-4.7777	2091.22
GPR158	1.93786	617	5	0.41272	0.41339	1	7091	0	-2.1398	2091.69
GSTT2B	1.06049	1748	2	0.13382	0.13374	1	2510	0	-4.8517	2094.63
IL36RN	0.675689	3131	5	0.054298	0.076904	0.979524	1404	1	-4.8597	2096.65
C22orf29	-0.381576	13568	5	0.0070199	0.014638	0.799835	324	2	-8.7599	2096.67
TPTE	1.19712	1454	2	0.16961	0.16944	1	3032	0	-4.5624	2099.65
RAMP2	1.5032	1011	5	0.25283	0.25344	1	4361	1	-3.1031	2099.75
PCSK4	1.10392	1626	5	0.14785	0.15606	1	2713	1	-3.9386	2100.32
KLK12	1.85585	681	6	0.37592	0.37608	1	6481	0	-3.1462	2100.85
PLD6	1.46296	1060	5	0.24067	0.24151	1	4167	1	-4.7582	2101.67
CAPN1	1.9229	633	5	0.40657	0.40723	1	6979	0	-2.1745	2101.83
BAG3	0.676247	3130	5	0.054938	0.077431	0.979524	1413	1	-4.8586	2103.02
SCUBE3	0.603623	3553	5	0.04256	0.067381	0.977429	1245	1	-5.1326	2103.21
SAFB2	0.709613	2977	5	0.060733	0.082138	0.986081	1489	1	-4.9864	2105.41
FBXO39	0.848442	2391	5	0.087268	0.104	1	1856	1	-4.8989	2106.58
DDOST	0.130493	7485	5	0.015435	0.029225	0.889831	593	1	-6.2129	2106.8
ADI1	0.819083	2493	5	0.082124	0.099631	1	1786	1	-4.7836	2110.09
TMTC3	1.53069	975	5	0.26588	0.26627	1	4576	1	-4.6022	2112.25
LGALS13	0.303908	5776	5	0.022075	0.040569	0.938168	773	2	-6.0389	2113.02
PTPRT	1.41309	1132	5	0.22716	0.22851	1	3953	1	-3.2674	2115.37
IRGQ	0.279063	5995	5	0.020833	0.038464	0.925192	747	2	-5.8192	2116.19
DPYSL4	1.97635	580	5	0.45047	0.45105	1	7731	0	-2.0668	2117.54
NRARP	1.02647	1852	5	0.12809	0.13887	1	2427	1	-4.1068	2120.1
TSPAN14	0.288895	5899	5	0.021534	0.039645	0.935371	762	2	-7.3332	2120.15
RARG	0.09146	7901	5	0.014752	0.028022	0.886477	569	2	-6.2954	2120.3
KCNAB3	0.730135	2890	5	0.066078	0.086473	0.993649	1558	1	-4.9428	2121.94
VTN	0.266089	6117	5	0.020474	0.037848	0.925192	738	2	-7.3819	2124.7
CXorf61	1.80774	720	5	0.36409	0.36459	1	6271	0	-3.9464	2124.88
B4GALT1	-0.090978	10105	5	0.010679	0.020966	0.832602	447	2	-8.1431	2125.31
ABCB1	0.91532	2176	5	0.10184	0.11632	1	2077	1	-4.4298	2125.92
PROL1	0.917429	2168	5	0.10256	0.11691	1	2088	1	-4.4675	2127.62
RAB33A	0.947227	2080	5	0.10888	0.12229	1	2177	1	-4.3622	2127.95
TMEM178B	1.39047	1154	5	0.22602	0.22745	1	3933	1	-3.3208	2130.42
PLA2G15	1.93899	616	5	0.42939	0.43	1	7374	0	-2.1411	2131.29
TMEM26	0.376321	5134	5	0.02591	0.047028	0.946789	885	1	-5.543	2131.57
CRTC2	0.379676	5107	5	0.026055	0.047272	0.946789	890	2	-5.6064	2131.95
SAMHD1	1.78877	734	5	0.35979	0.36026	1	6194	0	-2.4619	2132.23
INF2	-0.323785	12891	5	0.0078109	0.015994	0.811058	353	2	-7.3675	2133.2
TXNL1	1.57479	933	5	0.2832	0.2836	1	4878	0	-3.3869	2133.35
SLC17A5	1.27175	1337	5	0.19289	0.19655	1	3405	1	-3.5618	2133.66
TMEM5	1.57611	931	8	0.28344	0.29233	1	4897	1	-3.5763	2135.21
MED9	-0.0427283	9552	5	0.011574	0.022532	0.846824	478	1	-8.0404	2136.79
MYL5	1.06534	1731	5	0.14293	0.15175	1	2639	1	-4.0104	2137.31
IMPA1	0.86004	2346	5	0.093729	0.10941	1	1948	1	-6.1012	2137.76
RAG2	0.0703963	8151	5	0.014602	0.027774	0.886477	561	2	-7.7996	2138.39
TAOK1	0.996183	1929	5	0.12424	0.13549	1	2377	1	-4.3003	2141.32
SRFBP1	1.42273	1122	5	0.23601	0.23702	1	4089	1	-3.3917	2141.93
DEFB124	1.48343	1043	3	0.25568	0.25542	1	4401	0	-3.1146	2142.49
PIGB	0.848329	2392	4	0.091675	0.099181	1	1922	1	-4.6917	2144.16
TEAD1	1.72354	790	5	0.33848	0.33891	1	5820	0	-2.6123	2144.25
OMG	1.8222	712	5	0.37447	0.37518	1	6458	0	-3.1314	2144.32
LLPH	1.65528	846	5	0.31583	0.31624	1	5445	0	-4.3113	2146.27
WDR90	0.192064	6835	5	0.018488	0.034489	0.917996	674	2	-6.0827	2146.34
SCN2B	0.449071	4552	5	0.030507	0.054863	0.956393	1015	2	-5.5387	2149.48
ZNF7	0.0791692	8051	10	0.014925	0.037543	0.921526	574	2	-6.3075	2149.71
NAA60	1.33025	1246	5	0.21216	0.21441	1	3710	1	-3.4342	2150.04
ERBB2IP	1.06693	1728	5	0.14564	0.15416	1	2680	1	-4.4126	2151.99
MKRN1	0.678356	3117	5	0.06068	0.082098	0.986081	1488	1	-5.2432	2153.62
DEFB107A	1.17297	1499	1	0.17399	0.17379	1	3100	0	-5.4124	2155.67
TM4SF19	0.516896	4073	5	0.035917	0.062053	0.968903	1141	1	-5.2731	2155.76
HTATIP2	1.59874	907	5	0.29797	0.29829	1	5140	0	-2.9351	2159.16
CPA6	1.69033	813	5	0.33309	0.33351	1	5740	0	-4.2284	2160.24
ELAVL2	1.69033	813	5	0.33373	0.33418	1	5748	0	-4.2284	2161.74
GFI1B	1.73109	778	5	0.34895	0.34937	1	6007	0	-2.5773	2161.82
PPIC	0.880712	2279	4	0.10036	0.10688	1	2052	1	-4.5454	2162.52
ADAMTS14	1.71818	794	5	0.34235	0.34278	1	5892	0	-2.6082	2162.93
PLEKHS1	1.94564	608	5	0.44832	0.44891	1	7697	0	-2.1378	2163.28
GUCA1C	1.07119	1713	5	0.14915	0.15721	1	2736	1	-5.638	2164.89
ZNF573	1.69033	813	5	0.33506	0.33549	1	5770	0	-4.2284	2165.87
GPR124	0.945691	2086	5	0.11537	0.12789	1	2249	1	-4.2546	2165.97
FOXR2	1.45474	1075	5	0.25418	0.25473	1	4370	1	-3.1676	2167.43
UBTD1	1.22917	1398	5	0.19064	0.19447	1	3366	1	-3.6834	2169.26
ZNF521	1.69519	810	5	0.3386	0.33903	1	5823	0	-2.6557	2171.78
TNFRSF1B	1.20652	1437	5	0.18535	0.18962	1	3285	1	-3.7009	2172.68
RGAG4	1.37266	1182	5	0.22979	0.23101	1	3996	1	-3.3564	2173.31
ABCB5	1.35035	1217	6	0.22286	0.22791	1	3885	1	-4.8606	2174.41
CUL2	0.869923	2310	5	0.10026	0.11499	1	2051	1	-4.4676	2176.65
ZNF878	0.870842	2305	4	0.10073	0.10719	1	2057	1	-4.8326	2177.47
IL27	0.85164	2378	5	0.096509	0.11175	1	1994	1	-4.4815	2177.55
SERPIND1	0.243911	6333	5	0.020869	0.038513	0.925192	749	2	-5.85	2177.94
CDK1	1.22559	1403	5	0.19148	0.19526	1	3381	1	-5.295	2177.97
FZD9	1.02578	1853	5	0.13755	0.14709	1	2562	1	-4.0779	2178.85
WFDC3	0.64037	3325	5	0.05611	0.078407	0.979988	1430	1	-4.9343	2180.54
ATP11A	0.965884	2025	5	0.12248	0.13395	1	2350	1	-4.2401	2181.46
RAP1A	1.53069	975	5	0.2832	0.2836	1	4881	0	-4.6022	2181.51
PADI2	-0.322654	12871	5	0.0082885	0.016849	0.817418	370	2	-7.3651	2182.26
C20orf197	1.89894	644	5	0.43138	0.43201	1	7415	0	-3.7224	2185.24
BEND3	0.768619	2698	5	0.081343	0.098992	1	1772	1	-4.6953	2186.52
ETV7	0.267321	6108	12	0.022374	0.054854	0.956393	783	3	-5.9199	2186.91
MYBL1	0.813564	2511	5	0.090477	0.10672	1	1905	1	-5.4661	2187.11
CLDN9	0.899583	2221	5	0.10731	0.12094	1	2154	1	-4.3947	2187.24
CHST2	1.36632	1198	5	0.22969	0.23092	1	3994	1	-3.4466	2187.42
ELF4	1.25203	1364	5	0.19964	0.20267	1	3509	1	-3.831	2187.76
UBE3B	1.34973	1219	5	0.2257	0.22717	1	3927	1	-3.5073	2187.92
ZDHHC7	1.74403	770	5	0.36131	0.36177	1	6226	0	-3.528	2189.53
RANGRF	1.37815	1172	5	0.2361	0.23712	1	4091	1	-4.9515	2189.67
FAM189B	-0.0245166	9349	5	0.012844	0.024744	0.862848	513	1	-6.4606	2189.99
SERPINA4	0.720664	2936	5	0.071399	0.090805	0.995011	1636	1	-4.7728	2191.64
STARD10	1.30936	1276	5	0.21579	0.21778	1	3768	1	-3.5199	2192.71
ZWINT	-0.504723	14956	5	0.0069585	0.014528	0.799835	322	2	-9.0209	2194.5
TBC1D24	1.00092	1919	5	0.13392	0.14388	1	2511	1	-4.138	2195.13
APOL1	1.33781	1240	5	0.22352	0.22508	1	3890	1	-3.6604	2196.27
IRX4	1.7061	804	5	0.34875	0.34918	1	6003	0	-2.6679	2196.91
DEFB106B	1.37208	1183	2	0.23532	0.23545	1	4082	0	-4.1836	2197.5
LY96	0.946357	2084	5	0.12077	0.1325	1	2320	1	-5.9072	2198.84
GATA3	1.59817	908	5	0.30849	0.30882	1	5325	0	-2.8699	2198.89
FAM133A	1.67258	834	3	0.33755	0.3373	1	5803	0	-4.2704	2199.93
POLR2K	1.76544	757	1	0.37177	0.372	1	6410	0	-2.946	2202.81
PHOSPHO1	1.23546	1387	5	0.19973	0.20276	1	3510	1	-3.6411	2206.44
GRID1	0.841704	2418	5	0.097999	0.11301	1	2015	1	-4.5171	2207.32
ABCA10	0.244018	6329	5	0.021972	0.040398	0.938168	770	1	-7.4291	2207.56
POFUT2	0.23111	6471	5	0.021027	0.038775	0.925192	754	2	-7.1478	2208.88
OSBPL1A	1.60586	900	5	0.31449	0.31491	1	5427	0	-4.4274	2210.05
ZNF320	1.05679	1754	5	0.15343	0.16109	1	2787	1	-5.6697	2210.97
RASD2	0.554774	3833	5	0.045089	0.069462	0.978267	1276	1	-6.7625	2211.54
LINGO1	1.64864	856	5	0.33131	0.33172	1	5716	0	-2.7746	2211.99
CABYR	1.08589	1667	7	0.16302	0.1849	1	2936	1	-4.0983	2212.31
EPS8L1	1.04092	1808	5	0.14751	0.15575	1	2709	1	-4.0958	2213.11
GFRA3	0.585667	3667	5	0.049595	0.073098	0.979524	1338	1	-5.1006	2215.05
HOXA4	1.15797	1515	5	0.18184	0.18639	1	3239	1	-3.8147	2215.19
TES	0.522696	4037	5	0.041051	0.066166	0.977429	1216	1	-5.3828	2215.62
CYBRD1	0.682231	3104	9	0.067948	0.11657	1	1585	2	-5.4699	2218.07
TLR4	0.284273	5937	5	0.024052	0.043912	0.944438	829	1	-7.343	2218.51
C17orf112	0.876261	2283	5	0.10756	0.12116	1	2158	1	-6.0658	2219.62
RCAN1	0.554164	3843	12	0.045532	0.095086	1	1282	1	-5.9426	2219.62
GOLGA8R	1.24823	1367	1	0.2054	0.20509	1	3606	0	-3.6267	2220.23
CST9	1.43581	1104	5	0.25976	0.26023	1	4471	1	-3.2112	2221.71
CMAS	0.465831	4428	5	0.034183	0.060618	0.968272	1116	1	-6.8132	2222.98
TMEM126B	1.65528	846	3	0.34082	0.34054	1	5863	0	-4.3113	2227.13
ZBED2	0.574835	3730	5	0.04906	0.07266	0.979524	1331	1	-5.2722	2228.14
USP29	0.751557	2782	5	0.082332	0.099815	1	1787	1	-6.3371	2229.67
PRODH	0.0979037	7827	5	0.017104	0.032107	0.911664	636	2	-7.741	2231.14
ZNF213	1.06395	1733	5	0.15893	0.16592	1	2873	1	-5.4202	2231.35
ESM1	1.1878	1475	5	0.19115	0.19496	1	3376	1	-3.7319	2231.5
CA5A	0.955286	2056	5	0.12834	0.13907	1	2433	1	-4.2769	2236.57
FNDC8	0.489057	4273	5	0.038081	0.063752	0.970955	1171	1	-5.332	2236.89
RNF148	1.48925	1030	5	0.28185	0.28223	1	4858	0	-4.1779	2236.9
SKOR2	1.28816	1313	5	0.21868	0.22053	1	3814	1	-3.5822	2237.81
SHISA7	0.0774077	8066	5	0.016493	0.031078	0.904627	621	2	-6.2017	2238.08
LCE3D	1.48382	1042	2	0.27896	0.27898	1	4808	0	-3.1174	2238.29
CCL2	0.417109	4799	5	0.031522	0.056549	0.962944	1044	1	-5.6064	2238.34
CD44	0.656587	3239	5	0.065339	0.085889	0.990502	1552	1	-4.9185	2242.08
DDX21	1.72727	783	5	0.37257	0.37321	1	6424	0	-4.1404	2242.76
SPINK1	1.82564	710	2	0.41254	0.41227	1	7086	0	-3.5393	2243
SPG20	1.5185	989	5	0.29506	0.29543	1	5091	0	-3.0766	2243.88
IDH3G	1.18111	1488	5	0.192	0.19575	1	3387	1	-3.7633	2244.96
FOLH1	0.789046	2612	11	0.092174	0.15441	1	1931	2	-6.2557	2245.83
ZNF142	0.0975228	7835	5	0.017571	0.032915	0.917996	644	2	-6.2826	2246.27
UNC93A	0.261668	6166	5	0.023615	0.043187	0.943177	819	1	-5.8125	2247.21
ZKSCAN7	-0.346756	13151	5	0.0088222	0.017747	0.822477	384	2	-8.6861	2247.22
GTSF1	0.822923	2478	5	0.099385	0.1142	1	2042	1	-4.9349	2249.46
OCIAD1	1.63841	866	5	0.3396	0.34003	1	5851	0	-4.351	2250.99
PEX3	1.18146	1483	5	0.19393	0.1975	1	3419	1	-5.3934	2251.75
SLC45A2	1.92553	626	5	0.47256	0.47313	1	8104	0	-2.1632	2252.36
SPATA32	0.954109	2058	5	0.13064	0.14105	1	2466	1	-4.2552	2252.78
TM9SF2	0.933288	2122	5	0.12539	0.1365	1	2392	1	-5.9411	2252.96
MAGEA11	1.11599	1602	5	0.17794	0.18289	1	3170	1	-4.0042	2253.52
UGT1A7	1.05265	1771	2	0.15861	0.1585	1	2869	0	-4.9102	2254.11
SDF4	0.208059	6704	4	0.021178	0.038628	0.925192	758	1	-7.5059	2254.25
ZNF331	0.813564	2511	5	0.098667	0.11358	1	2027	1	-6.2024	2256.06
LURAP1	1.94098	614	5	0.48389	0.48452	1	8299	0	-2.1318	2257.34
MAGED2	0.224275	6541	5	0.022284	0.04092	0.938168	780	2	-6.0145	2258.76
RNF180	0.421553	4760	5	0.032609	0.058401	0.964903	1074	1	-5.5086	2261.03
HSD3B2	0.957085	2053	5	0.13263	0.14274	1	2496	1	-4.3148	2263.69
ZFP90	1.25275	1363	4	0.21569	0.21535	1	3762	1	-3.7545	2264.42
ELF5	0.186283	6899	8	0.020725	0.043042	0.94149	744	2	-6.1521	2265.58
PDHX	0.70855	2982	5	0.077794	0.096045	1	1724	1	-4.9886	2267.37
PIGP	0.556726	3828	5	0.050024	0.073446	0.979524	1343	1	-5.3106	2267.38
ACSBG1	0.491855	4257	5	0.040566	0.065767	0.977429	1208	1	-5.2989	2267.7
UTP14C	0.0447997	8477	5	0.015966	0.030161	0.895966	607	2	-6.394	2268.38
RAD9B	1.00866	1885	5	0.14915	0.15721	1	2737	1	-5.7757	2271.4
CD2BP2	1.67804	827	5	0.36299	0.36348	1	6255	0	-2.6871	2274.4
BSND	1.43548	1107	5	0.27179	0.27212	1	4678	1	-3.2698	2275.64
USP46	1.21654	1418	5	0.20856	0.21103	1	3658	1	-4.0269	2277.51
C2orf47	0.962222	2040	5	0.13631	0.14596	1	2543	1	-4.2857	2277.66
PHC1	1.1496	1532	5	0.19228	0.196	1	3392	1	-3.8383	2279.59
SCARB1	0.951189	2072	5	0.13368	0.14365	1	2508	1	-4.2576	2279.6
SCPEP1	1.17645	1492	5	0.19786	0.201	1	3484	1	-4.6666	2279.94
C9orf72	1.32343	1254	5	0.23982	0.24068	1	4155	1	-4.7249	2282.62
C1orf195	0.558202	3814	7	0.05234	0.090785	0.995011	1367	2	-6.7551	2283.36
PSME3	1.62956	872	5	0.34713	0.34754	1	5980	0	-2.8056	2283.54
ANKRD1	1.23087	1396	5	0.21391	0.21605	1	3736	1	-3.8011	2283.74
DLG5	1.65593	845	4	0.3594	0.35884	1	6184	0	-2.7499	2285.93
DDB2	0.046893	8452	5	0.016426	0.030959	0.904627	620	1	-6.5835	2289.16
ALAS2	0.802814	2564	5	0.099846	0.11462	1	2047	1	-5.3743	2290.96
CDH13	0.241788	6356	5	0.023943	0.043743	0.944438	826	1	-6.1706	2291.3
ADAMTS15	1.65951	840	5	0.36283	0.36333	1	6252	0	-2.7318	2291.65
SCML4	0.268106	6102	5	0.025206	0.045832	0.946789	862	2	-6.1149	2293.45
MYBPC2	1.2778	1328	5	0.22756	0.2289	1	3962	1	-3.6604	2293.8
ULK1	0.894944	2236	5	0.12283	0.13426	1	2354	1	-4.4281	2294.24
NGLY1	0.669979	3162	5	0.073395	0.092454	0.99742	1667	1	-6.3126	2295.88
RNFT2	0.653768	3252	5	0.07061	0.090187	0.995011	1623	1	-5.0264	2297.39
SH3GL2	0.336923	5461	5	0.028586	0.051634	0.954332	967	2	-7.2304	2298
SHISA5	0.334179	5496	5	0.028311	0.051182	0.95184	961	1	-5.6593	2298.19
ELF1	0.581239	3691	4	0.056557	0.068582	0.978267	1432	1	-5.137	2299.02
SPATA3	0.572092	3744	5	0.054831	0.077336	0.979524	1412	1	-6.7252	2299.25
SCNN1D	0.266443	6113	5	0.025309	0.046012	0.946789	865	1	-5.732	2299.51
EIF1B	0.104957	7753	5	0.018735	0.034892	0.921017	683	1	-7.7259	2301.15
HLA-DOB	0.11131	7702	5	0.0189	0.035177	0.921526	688	2	-6.0837	2301.95
FRA10AC1	0.969936	2006	4	0.1431	0.14569	1	2643	1	-5.8608	2302.58
SEC11A	1.37	1187	6	0.25954	0.26174	1	4467	1	-3.5044	2302.68
CCL20	1.07185	1710	5	0.17421	0.17953	1	3102	1	-4.0304	2303.13
SLC35G2	1.65809	842	5	0.36615	0.36663	1	6313	0	-3.1314	2305.55
DACH2	0.593471	3603	5	0.060256	0.081751	0.986081	1478	1	-6.6791	2307.65
TIGD6	0.424374	4736	5	0.034996	0.061279	0.968903	1126	1	-7.0429	2309.27
SEC22A	0.534553	3958	5	0.050452	0.073784	0.979524	1348	1	-6.8061	2309.85
MFGE8	1.63799	869	5	0.35721	0.35768	1	6146	0	-2.7824	2311.03
DHRS13	1.03274	1838	5	0.16107	0.16782	1	2906	1	-4.1364	2311.11
HERPUD1	-0.278424	12331	5	0.010294	0.020294	0.832602	434	2	-7.3024	2313.36
ZBTB41	1.35574	1208	4	0.25792	0.25764	1	4438	0	-5.0023	2315.41
ADSSL1	1.46837	1058	5	0.29359	0.29394	1	5072	0	-3.1584	2316.5
KRTAP5-9	0.955987	2055	4	0.14087	0.14366	1	2613	1	-5.0734	2317.26
B3GALNT2	1.64388	859	4	0.36341	0.36287	1	6260	0	-3.6604	2318.91
TUBA3D	0.479444	4335	5	0.042453	0.067298	0.977429	1242	1	-5.3523	2320.36
ARRDC3	0.32886	5548	5	0.028856	0.052094	0.956393	974	1	-6.0172	2324.6
C15orf60	-0.0787167	9973	5	0.013972	0.026701	0.885023	542	2	-6.8493	2324.94
SPIRE2	0.311139	5716	5	0.027948	0.050567	0.951524	946	2	-5.6376	2325.37
CDC14B	1.69422	811	6	0.38766	0.38778	1	6669	0	-3.3895	2325.63
KANK2	0.670398	3158	5	0.076852	0.095281	1	1714	1	-4.9498	2326.55
C14orf166B	0.342507	5413	5	0.02989	0.05382	0.956393	1000	1	-5.685	2326.59
WEE2	0.892876	2240	5	0.12764	0.13846	1	2418	1	-6.0295	2327.3
GYG1	0.0586311	8320	5	0.017856	0.033405	0.917996	652	1	-6.3648	2329.09
SLC45A3	0.791057	2605	5	0.10225	0.11666	1	2083	1	-4.5896	2329.42
RASSF5	0.633298	3369	6	0.06985	0.10083	1	1612	1	-4.9813	2330.41
SSTR1	0.163215	7130	5	0.021642	0.039825	0.937197	763	2	-6.1437	2332.42
C18orf42	1.18729	1476	2	0.21066	0.21069	1	3687	0	-3.9484	2332.81
NUGGC	1.48925	1030	5	0.30658	0.30692	1	5291	0	-4.6978	2334.47
PRR9	1.03938	1813	5	0.16836	0.17439	1	3007	1	-4.1404	2334.89
MEA1	0.521078	4049	5	0.050345	0.0737	0.979524	1347	1	-5.3046	2335.38
DIRAS1	0.325463	5572	5	0.029182	0.052643	0.956393	979	1	-5.6777	2335.59
SPOP	1.40133	1140	5	0.27808	0.27846	1	4792	0	-4.8989	2337.28
LHX5	0.647897	3283	5	0.073237	0.092301	0.997358	1665	1	-4.9505	2337.99
AMOTL1	1.43764	1093	5	0.29016	0.29048	1	5007	0	-4.4029	2339.37
ISLR2	1.59404	911	5	0.3493	0.34972	1	6015	0	-2.8713	2340.87
GNB1	1.60431	904	4	0.35253	0.35188	1	6065	0	-2.8887	2341.53
DUOX1	0.687603	3081	5	0.08202	0.099545	1	1783	1	-4.8851	2343.81
IFIT5	1.57308	937	5	0.34112	0.34155	1	5868	0	-4.3897	2344.85
CCDC82	0.982601	1973	4	0.1535	0.15542	1	2791	1	-5.833	2346.62
CRELD2	1.55172	957	5	0.33458	0.33505	1	5759	0	-3.0766	2347.63
CD244	1.27277	1333	5	0.2387	0.23963	1	4135	1	-4.2704	2347.76
CDC40	0.87843	2280	5	0.12769	0.1385	1	2419	1	-4.463	2348.47
RAB18	1.74652	766	6	0.41914	0.41911	1	7205	0	-4.0943	2349.26
RNPS1	0.534951	3956	5	0.053764	0.076469	0.979524	1396	1	-6.7402	2350.02
ARSK	0.86004	2346	5	0.12313	0.13453	1	2360	1	-6.1012	2352.99
RORB	0.936478	2115	5	0.1414	0.15045	1	2621	1	-5.6539	2354.45
ENTPD1	0.197832	6788	5	0.023505	0.043005	0.94149	817	1	-7.5278	2354.95
SPATA22	0.0756908	8092	5	0.018845	0.035081	0.921526	686	1	-7.1081	2356.08
NDUFA12	0.646115	3293	4	0.074704	0.084326	0.988948	1686	1	-6.5655	2356.27
TAF15	-0.260998	12123	5	0.011021	0.021597	0.837443	458	1	-8.5042	2356.34
SNTB1	0.395129	4969	5	0.0344	0.060802	0.968903	1118	1	-5.5738	2356.98
APOPT1	0.532482	3979	5	0.053871	0.076546	0.979524	1397	1	-5.362	2357.68
FAM174B	1.48418	1041	5	0.30924	0.30957	1	5341	0	-3.1119	2357.96
POLQ	0.186506	6894	5	0.023166	0.042431	0.941303	807	2	-5.9439	2358.7
ZC3H11A	1.22559	1403	5	0.22811	0.22944	1	3970	1	-5.295	2360.07
EDN3	-0.559881	15521	5	0.0079828	0.016309	0.815732	359	2	-7.9173	2360.52
MAFK	0.909567	2195	5	0.13651	0.14614	1	2544	1	-4.3422	2363.07
SEBOX	1.37557	1177	5	0.27567	0.27604	1	4745	0	-3.3872	2363.23
SLC15A1	1.43613	1103	5	0.29295	0.29331	1	5065	0	-3.2588	2363.62
AKR1E2	1.02525	1855	5	0.16865	0.17464	1	3013	1	-4.1011	2364.13
GLDN	0.526992	4014	5	0.053658	0.076373	0.979524	1393	1	-5.4519	2364.64
LRRC8E	0.852857	2375	5	0.12288	0.13431	1	2355	1	-4.5037	2364.98
JADE1	0.678123	3120	5	0.082644	0.10011	1	1793	1	-6.4467	2365.2
FAM173A	0.898505	2224	5	0.13417	0.14411	1	2516	1	-6.0172	2365.5
SLC18A3	1.3944	1152	5	0.28198	0.28237	1	4859	0	-3.3243	2365.92
C20orf24	0.515354	4087	5	0.052483	0.075407	0.979524	1370	1	-5.1983	2366.26
MYOF	1.40668	1133	5	0.28655	0.28693	1	4947	0	-3.2809	2367.48
HDAC11	0.51216	4107	5	0.05227	0.075245	0.979524	1365	1	-5.256	2367.71
FAM154B	1.43764	1093	5	0.29767	0.29803	1	5137	0	-4.8161	2369.54
GRM8	0.765976	2713	5	0.10159	0.1161	1	2073	1	-4.6771	2371.51
TOR1AIP2	0.833831	2444	4	0.11937	0.12398	1	2303	1	-6.1583	2372.45
ZNF597	0.444669	4585	5	0.041698	0.066684	0.977429	1228	1	-5.7402	2372.84
SLC2A7	0.584386	3671	5	0.064388	0.085095	0.990229	1536	1	-5.0607	2374.59
PDE6A	0.984926	1968	5	0.15854	0.16559	1	2867	1	-4.2558	2375.34
FAP	1.50931	1006	5	0.32641	0.3268	1	5614	0	-3.0551	2376.49
C10orf88	1.09014	1656	5	0.19327	0.19689	1	3411	1	-4.128	2376.68
FAT2	0.97566	1995	5	0.15626	0.16357	1	2832	1	-4.1951	2376.94
SNX16	1.53069	975	4	0.33689	0.33627	1	5796	0	-3.5638	2377.2
ODF3B	0.358405	5283	5	0.032374	0.057997	0.964039	1070	2	-5.562	2377.56
C4orf46	1.66411	837	5	0.39285	0.39356	1	6760	0	-3.3033	2378.68
KCNE1	1.57488	932	5	0.35325	0.35372	1	6076	0	-2.9253	2379.67
QSOX1	1.65199	852	5	0.38635	0.38699	1	6647	0	-2.7655	2379.76
ABLIM1	0.532995	3977	5	0.055524	0.077925	0.979524	1424	1	-5.1545	2379.76
SLC44A5	1.2076	1434	5	0.22725	0.22859	1	3955	1	-5.3352	2381.48
TUBA8	0.0884486	7931	5	0.019834	0.036744	0.921526	716	1	-6.3018	2382.98
GRAP2	1.32343	1254	5	0.26318	0.26367	1	4529	1	-5.0753	2383.14
ESD	-0.275016	12297	5	0.011105	0.021742	0.838097	462	2	-7.2644	2383.53
NUDT3	1.74369	771	4	0.42948	0.42918	1	7376	0	-2.5566	2384.72
SLC39A13	0.511419	4119	5	0.053124	0.075941	0.979524	1382	1	-5.2847	2385.89
DARS	1.19007	1468	5	0.22263	0.22421	1	3878	1	-5.3743	2385.98
SHANK1	1.14994	1530	5	0.2128	0.21502	1	3721	1	-3.8651	2386.03
STYX	1.62194	879	4	0.37577	0.37516	1	6478	0	-4.3897	2386.24
FAM174A	1.32141	1260	5	0.26265	0.26313	1	4521	1	-3.4647	2386.73
PCDHB11	0.91531	2177	5	0.14111	0.1502	1	2617	1	-4.4032	2386.88
FBXO36	0.94551	2087	5	0.14915	0.15721	1	2731	1	-4.3658	2387.38
NSD1	0.607411	3527	5	0.070137	0.089815	0.995011	1616	1	-5.0817	2387.39
MRPS14	0.13392	7441	5	0.021808	0.040113	0.938168	766	1	-7.6642	2387.43
LYRM7	1.43764	1093	3	0.30221	0.30193	1	5217	0	-4.8161	2387.92
MRPS16	0.0404503	8546	5	0.018244	0.03408	0.917996	668	2	-6.5971	2389.29
KANK3	1.62856	873	5	0.37964	0.38037	1	6543	0	-2.8011	2389.99
WBP5	1.55977	945	4	0.35086	0.35022	1	6049	0	-3.528	2390.88
SNX9	1.42532	1116	5	0.29704	0.2974	1	5126	0	-4.6614	2391.78
C10orf95	0.759529	2748	5	0.1021	0.11654	1	2082	1	-4.6826	2391.93
LPIN1	0.26385	6140	5	0.027493	0.049809	0.950981	933	1	-7.3867	2393.45
LILRB4	1.65148	853	5	0.39049	0.39116	1	6718	0	-2.7582	2393.84
PAOX	1.14667	1539	5	0.21308	0.21527	1	3724	1	-3.8951	2394
ACSL4	0.547967	3883	5	0.060203	0.081713	0.986081	1477	1	-6.7772	2394.83
C1orf21	0.187757	6883	5	0.024162	0.044104	0.944438	834	1	-6.8539	2395.92
ASGR2	1.61778	892	5	0.37319	0.37383	1	6438	0	-2.8188	2396.39
CCZ1	1.28515	1314	2	0.25447	0.2546	1	4377	0	-5.1523	2398.2
PLXNA2	0.555876	3831	5	0.061741	0.08295	0.987138	1503	1	-5.3124	2399.58
UGT1A1	-0.24205	11913	5	0.01185	0.02301	0.85266	484	1	-8.464	2401.23
SPATA20	1.48553	1038	5	0.32245	0.32281	1	5559	0	-3.1127	2402.13
PAQR5	0.543244	3910	5	0.060097	0.081619	0.986081	1476	1	-5.3392	2402.32
ZNF770	0.934309	2121	5	0.14915	0.15721	1	2723	1	-4.5089	2403.22
TRAF1	1.77161	750	4	0.44899	0.44877	1	7710	0	-2.4942	2404.68
GATA5	1.78843	736	5	0.45905	0.45955	1	7861	0	-2.452	2405.35
PHGR1	1.05679	1754	1	0.18654	0.18639	1	3304	0	-5.6697	2407.33
ZFP64	1.67687	829	4	0.40774	0.40739	1	7000	0	-2.694	2408.94
UGT1A9	1.06395	1733	3	0.18948	0.18915	1	3350	0	-5.6539	2409.47
VAMP1	0.422844	4756	5	0.041321	0.066383	0.977429	1222	1	-5.4719	2410.77
NLRX1	-0.0141986	9202	5	0.016976	0.031903	0.910161	632	1	-6.5187	2411.57
THNSL1	0.905376	2205	5	0.14288	0.15171	1	2638	1	-5.5209	2411.8
CCL18	1.39673	1150	5	0.29262	0.29295	1	5060	0	-3.3055	2412.26
ACLY	0.388219	5035	5	0.037	0.062909	0.969355	1157	1	-5.4854	2413.61
CRYM	-0.288471	12457	5	0.011297	0.022044	0.844333	468	1	-8.5625	2414.51
R3HCC1	0.174317	7018	5	0.024073	0.043955	0.944438	831	2	-6.1202	2414.94
DKK2	1.48303	1044	5	0.32478	0.32516	1	5591	0	-3.1053	2415.99
ZNF737	1.44576	1087	5	0.31125	0.31163	1	5373	0	-3.2605	2416.7
VSIG10L	0.297868	5830	5	0.029945	0.053919	0.956393	1002	1	-5.7794	2416.95
IL17RC	-0.618352	16061	5	0.0081434	0.016595	0.815732	364	1	-9.2614	2417.89
HSBP1L1	1.25351	1358	5	0.24976	0.25044	1	4306	1	-5.2325	2418.17
NXPE1	1.48925	1030	5	0.32937	0.32981	1	5678	0	-4.6978	2418.33
TMEM252	0.809163	2535	5	0.11971	0.13164	1	2309	1	-4.6279	2419.36
PRR21	1.2437	1375	3	0.24663	0.24627	1	4258	0	-3.6289	2419.66
PRSS8	1.00134	1918	5	0.17119	0.17688	1	3053	1	-4.1897	2419.85
ZNF586	1.11599	1602	7	0.20851	0.22177	1	3656	1	-4.6666	2420.11
CLRN2	0.904482	2207	5	0.14387	0.15258	1	2655	1	-4.4079	2420.66
ZNF98	0.939262	2101	4	0.1535	0.15542	1	2789	1	-5.928	2420.68
PNPLA5	1.03854	1816	5	0.18141	0.186	1	3231	1	-4.0929	2422.29
OMD	0.742497	2823	5	0.10195	0.11641	1	2080	1	-6.2897	2423.19
BEND4	0.69834	3033	5	0.092646	0.10849	1	1936	1	-4.8624	2423.2
TOP1MT	1.5451	965	5	0.35384	0.35431	1	6086	0	-2.9774	2423.43
ZC3H12B	0.76618	2712	5	0.10812	0.12166	1	2166	1	-4.6686	2423.67
PRRT1	0.79642	2587	5	0.11699	0.12929	1	2271	1	-4.5982	2423.86
EXOC6	0.112083	7686	5	0.021698	0.039924	0.938168	765	1	-7.7107	2424.83
LRRC48	0.767231	2706	5	0.10868	0.12212	1	2175	1	-4.6982	2426.02
ERBB3	0.500108	4198	5	0.054191	0.076812	0.979524	1402	1	-5.6224	2426.02
DEFB132	0.483797	4304	5	0.05243	0.075363	0.979524	1369	1	-5.3431	2427.38
TMEM70	0.456754	4493	6	0.047644	0.083146	0.987138	1312	1	-6.1905	2427.92
FAM109A	0.382479	5088	5	0.037216	0.063078	0.969355	1160	1	-5.5112	2429.42
NCAPG2	1.52961	981	5	0.34938	0.34981	1	6017	0	-3.0095	2429.54
PTPRG	-0.771154	17167	5	0.0075548	0.015549	0.81015	344	2	-9.5847	2430.11
RNF31	0.520833	4051	5	0.058663	0.080453	0.986081	1458	1	-5.2376	2430.3
C1orf87	1.63841	866	5	0.39688	0.3976	1	6823	0	-4.351	2430.79
UGT2A1	0.370052	5194	5	0.035592	0.061774	0.968903	1138	1	-7.1594	2431.21
ASPM	0.541227	3916	5	0.062324	0.083424	0.987138	1511	1	-6.7917	2432.5
OTUD6B	0.450301	4540	5	0.046915	0.070913	0.978476	1304	1	-6.9872	2433.14
SKAP2	1.55977	945	5	0.36409	0.36459	1	6265	0	-4.5348	2433.19
WISP3	0.529615	4001	5	0.060468	0.081919	0.986081	1483	1	-5.2893	2435.87
ISL2	1.19121	1465	5	0.23326	0.23433	1	4051	1	-3.7541	2436.13
ARL5C	0.269167	6082	5	0.029074	0.052473	0.956393	977	1	-7.3381	2437.65
HTR4	0.404867	4885	5	0.041105	0.066202	0.977429	1217	1	-7.0847	2438.25
SCOC	0.947122	2081	8	0.15821	0.19241	1	2862	1	-4.2842	2440.46
ANHX	1.37456	1179	5	0.2924	0.29273	1	5055	0	-3.3505	2441.28
L1TD1	0.892876	2240	5	0.14421	0.15289	1	2662	1	-6.0295	2441.9
GNGT2	0.670475	3156	4	0.089556	0.097323	1	1891	1	-5.5194	2442.95
KLF6	0.892366	2251	5	0.14392	0.15262	1	2656	1	-4.3955	2445.13
NAV2	-0.421523	14033	5	0.010026	0.019823	0.830636	427	1	-7.574	2447.87
CSNK2B	-0.307163	12679	5	0.011463	0.022343	0.846824	474	1	-8.6021	2451.5
NUTM2F	0.0602652	8289	3	0.020025	0.028714	0.889144	726	1	-6.2379	2453.12
ASB6	1.21352	1423	5	0.24456	0.24535	1	4230	1	-3.6848	2453.42
LGI1	0.612959	3497	5	0.077741	0.095999	1	1723	1	-5.833	2454.65
NRCAM	1.44201	1090	5	0.32094	0.32129	1	5530	0	-3.199	2455.14
SYNPR	1.313	1268	5	0.27623	0.2766	1	4756	0	-4.7678	2455.73
MCHR2	1.30271	1287	5	0.27217	0.27252	1	4688	1	-5.122	2456.31
KHDC1L	1.23854	1381	5	0.25414	0.25469	1	4369	1	-3.6472	2456.34
NDUFA4	1.19815	1451	2	0.24008	0.24018	1	4159	0	-4.5236	2456.56
AGBL4	0.399394	4923	5	0.04159	0.066601	0.977429	1226	1	-7.0965	2456.75
PTDSS2	0.813955	2509	5	0.12684	0.13778	1	2408	1	-4.5676	2457.98
ARMC12	0.0636888	8235	5	0.020273	0.037496	0.921526	734	1	-7.8139	2458.55
[truncated: 14,384 more rows]

## Sheet: Column description
Column name	Description
Gene	Gene name
zscore.med	Median of Z-scores of sgRNas tragetting gene
zscore.rank.pos	Gene rank from Z-score positive selection
num.sgRNAs	MAGeCK's number of targeting sgRNAs for each gene
pos.score	MAGeCK's RRA lo value of this gene in positive selection
pos.p.value	MAGeCK's raw p-value (using permutation) of this gene in positive selection
pos.fdr	MAGeCK's false discovery rate of this gene in positive selection
pos.rank	MAGeCK ranking of this gene in positive selection
pos.goodsgrna	MAGeCK's number of "good" sgRNAs , i.e., sgRNAs whose ranking is below the alpha cutoff (determined by the --gene-test-fdr-threshold option), in positive selection.
pos.lfc	MAGeCK's log fold change of this gene in positive selection
Rank.Prod	Rank product of Z-score and MAGeCK ranks
